# Supplementary material for: NAIR: Network Analysis of Immune Repertoire
Source: Front Immunol. 2023 Jul 7;14:1181825. doi: 10.3389/fimmu.2023.1181825 (PMC10443597; doi:10.3389/fimmu.2023.1181825)
Supplement: Supplementary file 5 [file Table_2.xlsx]

## Sheet: Sheet1
Supplementary Table 2: Description of network properties
	R Codes	Description
	net <- graph_from_adjacency_matrix(matrix_2_net)	graph_from_adjacency_matrix is a flexible function for creating igraph graphs from adjacency matrices.
	net <- as.undirected(simplify(net, remove.multiple = T, remove.loops = T))	simplify: Simple graphs are graphs which do not contain loop and multiple edges. as.undirected: as.directed converts an undirected graph to directed, as.undirected does the opposite, it converts a directed graph to undirected.
	ceb <- cluster_edge_betweenness(net)	Many networks consist of modules which are densely connected themselves but sparsely connected to other modules.
Local Property
deg	degree(net, mode="all")	The degree of a vertex is its most basic structural property, the number of its adjacent edges.
membership/community	membership(ceb)	igraph community detection functions return their results as an object from the communities class. This manual page describes the operations of this class.
transitivity	transitivity(net, type="local")	Transitivity measures the probability that the adjacent vertices of a vertex are connected. This is sometimes also called the clustering coefficient.
closeness	closeness(net, mode="all", weights=NA)	Closeness centrality measures how many steps is required to access every other vertex from a given vertex.
centr_clo_res	centr_clo(net, mode="all", normalized=T)$res	Centralize a graph according to the closeness of vertices. See centralize for a summary of graph centralization.
eigen_centrality	eigen_centrality(net, directed=T, weights=NA)$vector	eigen_centrality takes a graph (graph) and returns the eigenvector centralities of positions v within it
centr_eigen	centr_eigen(net, directed=T, normalized=T)$vector	Centralize a graph according to the eigenvector centrality of vertices. See centralize for a summary of graph centralization.
betweenness	betweenness(net, directed=T, weights=NA)	The vertex and edge betweenness are (roughly) defined by the number of geodesics (shortest paths) going through a vertex or an edge.
centr_betw	centr_betw(net, directed=T, normalized=T)$res	Centralize a graph according to the betweenness of vertices. See centralize for a summary of graph centralization.
authority_score	authority_score(net, weights=NA)$vector	Kleinberg's authority centrality scores. The authority scores of the vertices are defined as the principal eigenvector of t(A)*A, where A is the adjacency matrix of the graph.
coreness	coreness(net, mode="all")	The k-core of graph is a maximal subgraph in which each vertex has at least degree k. The coreness of a vertex is k if it belongs to the k-core but not to the (k+1)-core.
page_rank	page_rank(net)$vector	The Page Rank algorithm. Calculates the Google PageRank for the specified vertices.
Global Property
deg_avg	round(mean(deg),2)	The average degree of this membership
diam_length	get_diameter(net, directed=T)	The diameter of a graph is the length of the longest geodesic.
assortativity	assortativity_degree(net, directed=F)	The assortativity coefficient is positive is similar vertices (based on some external property) tend to connect to each, and negative otherwise.
transitivity	transitivity(net, type="global")	Transitivity measures the probability that the adjacent vertices of a vertex are connected. This is sometimes also called the clustering coefficient.
edge_density	edge_density(net, loops=F)	The density of a graph is the ratio of the number of edges and the number of possible edges.
centr_degree	centr_degree(net, mode="in", normalized=T)$centralization	Centralize a graph according to the degrees of vertices. See centralize for a summary of graph centralization.
centr_clo	centr_clo(net, mode="all", normalized=T)$centralization	Centralize a graph according to the closeness of vertices. See centralize for a summary of graph centralization.
eigen_centrality	eigen_centrality(net, directed=T, weights=NA)$value	Find Eigenvector Centrality Scores of Network Positions. eigen_centrality takes a graph (graph) and returns the eigenvector centralities of positions v within it
centr_eigen	centr_eigen(net, directed=T, normalized=T)$centralization	Centralize a graph according to the eigenvector centrality of vertices. See centralize for a summary of graph centralization.
