# Supplementary material for: NAIR: Network Analysis of Immune Repertoire
Source: Front Immunol. 2023 Jul 7;14:1181825. doi: 10.3389/fimmu.2023.1181825 (PMC10443597; doi:10.3389/fimmu.2023.1181825)
Supplement: Supplementary file 7 [file Table_4.xlsx]

## Sheet: COVIDonly.suppTb3
Supplementary Table 4: The complete list of TCRs in the COVID-only clusters
aaSeqCDR3	nSeqCDR3	bestVGene	bestDGene	bestJGene	cloneCount	cloneFraction	pat_id	sample_id	disease_status	match_w_MIRA	ORF.Coverage	peptides	deg	coreness	membership_stat	pgen
CASSIEGQLSTDTQYF	TGTGCCAGTAGTATAGAGGGACAGCTTAGCACAGATACGCAGTATTTT	TRBV19	TRBD1	TRBJ2-3	1	9.05371e-06	Pt-2	Pt-2-1	active	Not match	NA	NA	56	56	4	2.01559e-10
CASSIEGQLSTDTQYF	TGTGCCAGTAGTATAGAGGGACAGCTTAGCACAGATACGCAGTATTTT	TRBV19	TRBD1	TRBJ2-3	1	4.84337e-06	Pt-28	Pt-28-1	recovered	Not match	NA	NA	56	56	4	2.01559e-10
CASSIEGQLSTDTQYF	TGTGCCAGTAGTATAGAGGGACAGCTTAGCACAGATACGCAGTATTTT	TRBV19	TRBD1	TRBJ2-3	46898	0.26463	Pt-5	Pt-5-5	active	Not match	NA	NA	56	56	4	2.01559e-10
CASSIEGQLSTDTQYF	TGTGCCAGTAGTATTGAGGGACAGTTAAGCACAGATACGCAGTATTTT	TRBV19	TRBD1	TRBJ2-3	895	0.00505019	Pt-5	Pt-5-5	active	Not match	NA	NA	56	56	4	2.01559e-10
CASSIEGQLSTDTQYF	TGTGCCAGTAGTATAGAGGGACAGCTTAGCACAGATACGCAGTATTTT	TRBV19	TRBD1	TRBJ2-3	7	4.75676e-05	Pt-7	Pt-7-2	active	Not match	NA	NA	56	56	4	2.01559e-10
CASSIEGQLSTDTQYF	TGTGCCAGTAGTATAGAGGGACAGCTTAGCACAGATACGCAGTATTTT	TRBV19	TRBD1	TRBJ2-3	9	6.59766e-05	Pt-9	Pt-9-1	active	Not match	NA	NA	56	56	4	2.01559e-10
CASSIEGQLSTDTQYF	TGTGCCAGTAGTATTGAGGGACAGTTAAGCACAGATACGCAGTATTTT	TRBV19	TRBD1	TRBJ2-3	2	1.46615e-05	Pt-9	Pt-9-1	active	Not match	NA	NA	56	56	4	2.01559e-10
CASSIEGQLSTDTQYF	TGTGCCAGTAGTATAGAGGGACAGCTTAGCACAGATACGCAGTATTTT	TRBV19	TRBD1	TRBJ2-3	16	9.91455e-05	Pt-9	Pt-9-2	active	Not match	NA	NA	56	56	4	2.01559e-10
CASSIEGQLSTDTQYF	TGTGCCAGTAGTATTGAGGGACAGTTAAGCACAGATACGCAGTATTTT	TRBV19	TRBD1	TRBJ2-3	1	6.19659e-06	Pt-9	Pt-9-2	active	Not match	NA	NA	56	56	4	2.01559e-10
CASSIEGQLSTDTQYF	TGTGCCAGTAGTATAGAGGGACAGCTTAGCACAGATACGCAGTATTTT	TRBV19	TRBD1	TRBJ2-3	62829	0.283209	Pt-10	Pt-10-5	active	Not match	NA	NA	56	56	4	2.01559e-10
CASSIEGQLSTDTQYF	TGTGCCAGTAGTATTGAGGGACAGTTAAGCACAGATACGCAGTATTTT	TRBV19	TRBD1	TRBJ2-3	2840	0.0128016	Pt-10	Pt-10-5	active	Not match	NA	NA	56	56	4	2.01559e-10
CASSIEGQLSTDTQYF	TGTGCCAGTAGTATAGAGGGACAGTTAAGCACAGATACGCAGTATTTT	TRBV19	TRBD1	TRBJ2-3	164	0.000739248	Pt-10	Pt-10-5	active	Not match	NA	NA	56	56	4	2.01559e-10
CASSIEGQLSTDTQYF	TGTGCCAGTAGTATAGAGGGACAGCTTAGCACAGATACGCAGTATTTT	TRBV19	TRBD1	TRBJ2-3	4	1.78946e-05	Pt-14	Pt-14-1	recovered	Not match	NA	NA	56	56	4	2.01559e-10
CASSIEGQLSTDTQYF	TGTGCCAGTAGTATAGAGGGACAGCTTAGCACAGATACGCAGTATTTT	TRBV19	TRBD1	TRBJ2-3	3	3.00264e-05	Pt-5	Pt-5-1	active	Not match	NA	NA	56	56	4	2.01559e-10
CASSIEGQLSTDTQYF	TGTGCCAGTAGTATAGAGGGACAGCTTAGCACAGATACGCAGTATTTT	TRBV19	TRBD1	TRBJ2-3	1	5.12027e-06	Pt-5	Pt-5-8	active	Not match	NA	NA	56	56	4	2.01559e-10
CASSIEGQLSTDTQYF	TGTGCCAGTAGTATAGAGGGACAGCTTAGCACAGATACGCAGTATTTT	TRBV19	TRBD1	TRBJ2-3	2	1.11648e-05	Pt-29	Pt-29-1	recovered	Not match	NA	NA	56	56	4	2.01559e-10
CASSIEGQLSTDTQYF	TGTGCCAGTAGTATAGAGGGACAGCTTAGCACAGATACGCAGTATTTT	TRBV19	TRBD1	TRBJ2-3	3	2.04799e-05	Pt-38	Pt-38-1	recovered	Not match	NA	NA	56	56	4	2.01559e-10
CASSIEGQLSTDTQYF	TGTGCCAGTAGTATAGAGGGACAGCTTAGCACAGATACGCAGTATTTT	TRBV19	TRBD1	TRBJ2-3	17754	0.134278	Pt-1	Pt-1-9	active	Not match	NA	NA	56	56	4	2.01559e-10
CASSIEGQLSTDTQYF	TGTGCCAGTAGTATAGAGGGACAGCTTAGCACAGATACGCAGTATTTT	TRBV19	TRBD1	TRBJ2-3	18942	0.145633	Pt-10	Pt-10-1	active	Not match	NA	NA	56	56	4	2.02e-10
CASSIEGQLSTDTQYF	TGTGCCAGTAGTATTGAGGGACAGTTAAGCACAGATACGCAGTATTTT	TRBV19	TRBD1	TRBJ2-3	515	0.0039595	Pt-10	Pt-10-1	active	Not match	NA	NA	56	56	4	2.02e-10
CASSIEGQLSTDTQYF	TGTGCCAGTAGTATAGAGGGACAGTTAAGCACAGATACGCAGTATTTT	TRBV19	TRBD1	TRBJ2-3	45	0.000345976	Pt-10	Pt-10-1	active	Not match	NA	NA	56	56	4	2.02e-10
CASSIEGQLSTDTQYF	TGTGCCAGTAGTATAGAGGGACAGCTTAGCACAGATACGCAGTATTTT	TRBV19	TRBD1	TRBJ2-3	30796	0.202731	Pt-10	Pt-10-2	active	Not match	NA	NA	56	56	4	2.01559e-10
CASSIEGQLSTDTQYF	TGTGCCAGTAGTATTGAGGGACAGTTAAGCACAGATACGCAGTATTTT	TRBV19	TRBD1	TRBJ2-3	959	0.00631312	Pt-10	Pt-10-2	active	Not match	NA	NA	56	56	4	2.01559e-10
CASSIEGQLSTDTQYF	TGTGCCAGTAGTATAGAGGGACAGTTAAGCACAGATACGCAGTATTTT	TRBV19	TRBD1	TRBJ2-3	80	0.000526641	Pt-10	Pt-10-2	active	Not match	NA	NA	56	56	4	2.01559e-10
CASSIEGQLSTDTQYF	TGTGCCAGTAGTATAGAGGGACAGCTTAGCACAGATACGCAGTATTTT	TRBV19	TRBD1	TRBJ2-3	23918	0.264174	Pt-10	Pt-10-3	active	Not match	NA	NA	56	56	4	2.01559e-10
CASSIEGQLSTDTQYF	TGTGCCAGTAGTATTGAGGGACAGTTAAGCACAGATACGCAGTATTTT	TRBV19	TRBD1	TRBJ2-3	907	0.0100178	Pt-10	Pt-10-3	active	Not match	NA	NA	56	56	4	2.01559e-10
CASSIEGQLSTDTQYF	TGTGCCAGTAGTATAGAGGGACAGTTAAGCACAGATACGCAGTATTTT	TRBV19	TRBD1	TRBJ2-3	67	0.000740013	Pt-10	Pt-10-3	active	Not match	NA	NA	56	56	4	2.01559e-10
CASSIEGQLSTDTQYF	TGTGCCAGTAGTATAGAGGGACAGCTTAGCACAGATACGCAGTATTTT	TRBV19	TRBD1	TRBJ2-3	12571	0.218254	Pt-10	Pt-10-4	active	Not match	NA	NA	56	56	4	2.01559e-10
CASSIEGQLSTDTQYF	TGTGCCAGTAGTATTGAGGGACAGTTAAGCACAGATACGCAGTATTTT	TRBV19	TRBD1	TRBJ2-3	228	0.00395847	Pt-10	Pt-10-4	active	Not match	NA	NA	56	56	4	2.01559e-10
CASSIEGQLSTDTQYF	TGTGCCAGTAGTATAGAGGGACAGCTTAGCACAGATACGCAGTATTTT	TRBV19	TRBD1	TRBJ2-3	39053	0.263027	Pt-10	Pt-10-6	active	Not match	NA	NA	56	56	4	2.01559e-10
CASSIEGQLSTDTQYF	TGTGCCAGTAGTATTGAGGGACAGTTAAGCACAGATACGCAGTATTTT	TRBV19	TRBD1	TRBJ2-3	1521	0.0102442	Pt-10	Pt-10-6	active	Not match	NA	NA	56	56	4	2.01559e-10
CASSIEGQLSTDTQYF	TGTGCCAGTAGTATAGAGGGACAGCTTAGCACAGATACGCAGTATTTT	TRBV19	TRBD1	TRBJ2-3	27917	0.233256	Pt-10	Pt-10-7	active	Not match	NA	NA	56	56	4	2.01559e-10
CASSIEGQLSTDTQYF	TGTGCCAGTAGTATTGAGGGACAGTTAAGCACAGATACGCAGTATTTT	TRBV19	TRBD1	TRBJ2-3	786	0.00656729	Pt-10	Pt-10-7	active	Not match	NA	NA	56	56	4	2.01559e-10
CASSIEGQLSTDTQYF	TGTGCCAGTAGTATAGAGGGACAGTTAAGCACAGATACGCAGTATTTT	TRBV19	TRBD1	TRBJ2-3	77	0.000643361	Pt-10	Pt-10-7	active	Not match	NA	NA	56	56	4	2.01559e-10
CASSIEGQLSTDTQYF	TGTGCCAGTAGTATAGAGGGACAGCTTAGCACAGATACGCAGTATTTT	TRBV19	TRBD1	TRBJ2-3	42129	0.228922	Pt-10	Pt-10-8	active	Not match	NA	NA	56	56	4	2.01559e-10
CASSIEGQLSTDTQYF	TGTGCCAGTAGTATTGAGGGACAGTTAAGCACAGATACGCAGTATTTT	TRBV19	TRBD1	TRBJ2-3	2077	0.0112861	Pt-10	Pt-10-8	active	Not match	NA	NA	56	56	4	2.01559e-10
CASSIEGQLSTDTQYF	TGTGCCAGTAGTATAGAGGGACAGTTAAGCACAGATACGCAGTATTTT	TRBV19	TRBD1	TRBJ2-3	191	0.00103786	Pt-10	Pt-10-8	active	Not match	NA	NA	56	56	4	2.01559e-10
CASSIEGQLSTDTQYF	TGTGCCAGTAGTATAGAGGGACAGCTTAGCACAGATACGCAGTATTTT	TRBV19	TRBD1	TRBJ2-3	89	0.000490515	Pt-25	Pt-25-2	active	Not match	NA	NA	56	56	4	2.01559e-10
CASSIEGQLSTDTQYF	TGTGCCAGTAGTATAGAGGGACAACTCAGCACAGATACGCAGTATTTT	TRBV19	TRBD1	TRBJ2-3	1	5.5114e-06	Pt-25	Pt-25-2	active	Not match	NA	NA	56	56	4	2.01559e-10
CASSIEGQLSTDTQYF	TGTGCCAGTAGTATAGAGGGACAGCTTAGCACAGATACGCAGTATTTT	TRBV19	TRBD1	TRBJ2-3	5	4.73207e-05	Pt-41	Pt-41-1	active	Not match	NA	NA	56	56	4	2.01559e-10
CASSIEGQLSTDTQYF	TGTGCCAGTAGTATAGAGGGACAGCTTAGCACAGATACGCAGTATTTT	TRBV19	TRBD1	TRBJ2-3	4	3.78233e-05	Pt-8	Pt-8-2	active	Not match	NA	NA	56	56	4	2.01559e-10
CASSIEGQLSTDTQYF	TGTGCCAGTAGTATAGAGGGACAGCTTAGCACAGATACGCAGTATTTT	TRBV19	TRBD1	TRBJ2-3	6	3.8961e-05	Pt-20	Pt-20-1	active	Not match	NA	NA	56	56	4	2.01559e-10
CASSIEGQLSTDTQYF	TGTGCCAGTAGTATAGAGGGACAGCTTAGCACAGATACGCAGTATTTT	TRBV19	TRBD1	TRBJ2-3	1	9.6724e-06	Pt-6	Pt-6-1	active	Not match	NA	NA	56	56	4	2.01559e-10
CASSIEGQLSTDTQYF	TGTGCCAGTAGTATAGAGGGACAGCTTAGCACAGATACGCAGTATTTT	TRBV19	TRBD1	TRBJ2-3	6	2.59478e-05	Pt-13	Pt-13-1	recovered	Not match	NA	NA	56	56	4	2.01559e-10
CASSIEGQLSTDTQYF	TGTGCCAGTAGTATAGAGGGACAGCTTAGCACAGATACGCAGTATTTT	TRBV19	TRBD1	TRBJ2-3	1	5.19837e-06	Pt-34	Pt-34-1	recovered	Not match	NA	NA	56	56	4	2.01559e-10
CASSIEGQLSTDTQYF	TGTGCCAGTAGTATAGAGGGACAGCTTAGCACAGATACGCAGTATTTT	TRBV19	TRBD1	TRBJ2-3	1	7.66342e-06	Pt-45	Pt-45-1	recovered	Not match	NA	NA	56	56	4	2.01559e-10
CASSIEGQLSTDTQYF	TGTGCCAGTAGTATAGAGGGACAGCTTAGCACAGATACGCAGTATTTT	TRBV19	TRBD1	TRBJ2-3	2	8.32712e-06	Pt-17	Pt-17-1	recovered	Not match	NA	NA	56	56	4	2.01559e-10
CASSIEGQLSTDTQYF	TGTGCCAGTAGTATAGAGGGACAGCTTAGCACAGATACGCAGTATTTT	TRBV19	TRBD1	TRBJ2-3	4	3.30137e-05	Pt-39	Pt-39-1	active	Not match	NA	NA	56	56	4	2.01559e-10
CASSIEGQLSTDTQYF	TGTGCCAGTAGTATAGAGGGACAGCTTAGCACAGATACGCAGTATTTT	TRBV19	TRBD1	TRBJ2-3	11	9.73339e-05	Pt-23	Pt-23-1	active	Not match	NA	NA	56	56	4	2.01559e-10
CASSIEGQLSTDTQYF	TGTGCCAGTAGTATTGAGGGACAGTTAAGCACAGATACGCAGTATTTT	TRBV19	TRBD1	TRBJ2-3	1	8.84854e-06	Pt-23	Pt-23-1	active	Not match	NA	NA	56	56	4	2.01559e-10
CASSIEGQLSTDTQYF	TGTGCCAGTAGTATAGAGGGACAGCTTAGCACAGATACGCAGTATTTT	TRBV19	TRBD1	TRBJ2-3	2	7.96749e-06	Pt-16	Pt-16-1	recovered	Not match	NA	NA	56	56	4	2.01559e-10
CASSIEGQLSTDTQYF	TGTGCCAGTAGTATAGAGGGACAGCTTAGCACAGATACGCAGTATTTT	TRBV19	TRBD1	TRBJ2-3	110	0.000537012	Pt-18	Pt-18-1	recovered	Not match	NA	NA	56	56	4	2.01559e-10
CASSIEGQLSTDTQYF	TGTGCCAGTAGTATAGAGGGACAGCTTAGCACAGATACGCAGTATTTT	TRBV19	TRBD1	TRBJ2-3	2	1.24357e-05	Pt-21	Pt-21-1	active	Not match	NA	NA	56	56	4	2.01559e-10
CASSIEGQLSTDTQYF	TGTGCCAGTAGTATTGAGGGACAGCTTAGCACAGATACGCAGTATTTT	TRBV19	TRBD1	TRBJ2-3	1	5.52718e-06	Pt-22	Pt-22-1	active	Not match	NA	NA	56	56	4	2.01559e-10
CASSIEGQLSTDTQYF	TGTGCCAGTAGTATAGAGGGACAGCTTAGCACAGATACGCAGTATTTT	TRBV19	TRBD1	TRBJ2-3	7	3.76834e-05	Pt-27	Pt-27-1	recovered	Not match	NA	NA	56	56	4	2.01559e-10
CASSPEGQLSTDTQYF	TGTGCCAGTAGCCCAGAGGGACAGCTTAGCACAGATACGCAGTATTTT	TRBV19	TRBD1	TRBJ2-3	1	1.73617e-05	Pt-10	Pt-10-4	active	Not match	NA	NA	56	56	4	4.99066e-10
CASSEEGQLSTDTQYF	TGTGCCAGCAGTGAAGAGGGACAGCTTAGCACAGATACGCAGTATTTT	TRBV6-5	TRBD1	TRBJ2-3	1	5.5114e-06	Pt-25	Pt-25-2	active	Not match	NA	NA	56	56	4	3.90843e-10
CASSPSGTGSYEQYF	TGTGCCAGCAGCCCTAGCGGGACAGGCTCCTACGAGCAGTACTTC	TRBV10-3	TRBD2	TRBJ2-7	1	4.12344e-06	Pt-26	Pt-26-1	recovered	Not match	NA	NA	5	5	6	8.23994e-08
CASSPGGQGSYEQYF	TGTGCCAGCAGTCCAGGAGGACAGGGAAGTTACGAGCAGTACTTC	TRBV11-2	TRBD1	TRBJ2-7	1	4.47365e-06	Pt-14	Pt-14-1	recovered	Match	ORF10	AFPFTIYSL,GYINVFAFPF,INVFAFPFTI,MGYINVFAF,NVFAFPFTI,NVFAFPFTIY,YINVFAFPF	6	5	6	7.69422e-08
CASSDPGTGSYEQYF	TGTGCCAGCAGCGACCCCGGGACAGGGTCCTACGAGCAGTACTTC	TRBV12-3	TRBD1	TRBJ2-7	5	2.06172e-05	Pt-26	Pt-26-1	recovered	Not match	NA	NA	5	4	6	5.39123e-08
CASSPGGTGSYEQYF	TGTGCCAGCTCACCGGGCGGGACAGGCTCCTACGAGCAGTACTTC	TRBV18	TRBD1	TRBJ2-7	12	5.18957e-05	Pt-13	Pt-13-1	recovered	Not match	NA	NA	6	5	6	5.0791e-08
CASSPTGTGSYEQYF	TGTGCCAGCTCACCAACCGGGACAGGGTCCTACGAGCAGTACTTC	TRBV18	TRBD1	TRBJ2-7	30	0.000123703	Pt-26	Pt-26-1	recovered	Not match	NA	NA	5	5	6	6.79092e-08
CASSQPGQGSYEQYF	TGTGCCAGCTCGCAACCGGGACAGGGATCCTACGAGCAGTACTTC	TRBV18	TRBD1	TRBJ2-7	4	2.23297e-05	Pt-29	Pt-29-1	recovered	Not match	NA	NA	6	6	6	1.01466e-07
CASSAPGQGSYEQYF	TGTGCCAGTAGTGCCCCGGGACAGGGTTCCTACGAGCAGTACTTC	TRBV19	TRBD1	TRBJ2-7	89	0.000369197	Pt-33	Pt-33-1	recovered	Not match	NA	NA	6	6	6	1.10853e-07
CASSDPGQGSYEQYF	TGTGCCAGTAGCGATCCGGGACAGGGTTCCTACGAGCAGTACTTC	TRBV19	TRBD1	TRBJ2-7	30	0.000203861	Pt-7	Pt-7-2	active	Match	ORF1ab	FVDGVPFVV	7	6	6	1.08623e-07
CASSIPGTGSYEQYF	TGTGCCAGTAGTATCCCCGGGACAGGATCCTACGAGCAGTACTTC	TRBV19	TRBD1	TRBJ2-7	1	4.12344e-06	Pt-26	Pt-26-1	recovered	Match	surface glycoprotein	FGEVFNATRF,FNATRFASVY,GEVFNATRF,NATRFASVY	4	4	6	3.54813e-08
CASSPLGTGSYEQYF	TGTGCCAGTAGTCCACTGGGGACAGGGTCCTACGAGCAGTACTTC	TRBV19	TRBD1	TRBJ2-7	17	0.000377225	Pt-12	Pt-12-1	recovered	Not match	NA	NA	6	5	6	3.55403e-08
CASSPPGQGSYEQYF	TGTGCCAGTAGTCCCCCGGGACAGGGGTCCTACGAGCAGTACTTC	TRBV19	TRBD1	TRBJ2-7	17	0.00014568	Pt-6	Pt-6-2	recovered	Match	surface glycoprotein	QYIKWPWYI,YEQYIKWPW,YEQYIKWPWY	8	6	6	3.08449e-07
CASSSPGTGSYEQYF	TGTGCCAGTAGTAGTCCTGGGACAGGGTCCTACGAGCAGTACTTC	TRBV19	TRBD1	TRBJ2-7	13	6.29637e-05	Pt-28	Pt-28-1	recovered	Match	membrane glycoprotein	FLYIIKLIFL,FLYIIKLVFL,LYIIKLIFL,LYIIKLIFLW,RFLYIIKLIF,YIIKLIFLW,YIIKLIFLWL	4	4	6	1.01174e-07
CASSSPGTGSYEQYF	TGTGCCAGCAGTTCCCCCGGGACAGGATCCTACGAGCAGTACTTC	TRBV27	TRBD1	TRBJ2-7	18	7.4669e-05	Pt-33	Pt-33-1	recovered	Match	membrane glycoprotein	FLYIIKLIFL,FLYIIKLVFL,LYIIKLIFL,LYIIKLIFLW,RFLYIIKLIF,YIIKLIFLW,YIIKLIFLWL	4	4	6	1.01174e-07
CASSPIGTGSYEQYF	TGCGCCAGCAGCCCTATCGGGACGGGCTCCTACGAGCAGTACTTC	TRBV4-2	TRBD2	TRBJ2-7	1	4.32464e-06	Pt-13	Pt-13-1	recovered	Not match	NA	NA	5	5	6	1.15887e-08
CASSPGGTGSYEQYF	TGTGCCAGCAGCCCTGGTGGGACAGGGTCCTACGAGCAGTACTTC	TRBV5-4	TRBD1	TRBJ2-7	1	4.14828e-06	Pt-33	Pt-33-1	recovered	Not match	NA	NA	6	5	6	5.0791e-08
CASSPPGQGSYEQYF	TGCGCCAGCAGCCCCCCGGGACAGGGCTCCTACGAGCAGTACTTC	TRBV5-4	TRBD1	TRBJ2-7	1	4.12344e-06	Pt-26	Pt-26-1	recovered	Match	surface glycoprotein	QYIKWPWYI,YEQYIKWPW,YEQYIKWPWY	8	6	6	3.08449e-07
CASSTPGQGSYEQYF	TGTGCCAGCAGCACACCGGGACAGGGCTCCTACGAGCAGTACTTC	TRBV5-4	TRBD1	TRBJ2-7	3	1.24448e-05	Pt-33	Pt-33-1	recovered	Not match	NA	NA	6	6	6	9.5075e-08
CASSPPGQGSYEQYF	TGTGCCAGCAGCCCACCGGGACAGGGCTCCTACGAGCAGTACTTC	TRBV6-9	TRBD1	TRBJ2-7	1	6.82664e-06	Pt-38	Pt-38-1	recovered	Match	surface glycoprotein	QYIKWPWYI,YEQYIKWPW,YEQYIKWPWY	8	6	6	3.08449e-07
CASSRPGTGSYEQYF	TGTGCCAGCAGCCGTCCCGGGACAGGGTCCTACGAGCAGTACTTC	TRBV7-2	TRBD1	TRBJ2-7	1	2.21897e-05	Pt-12	Pt-12-1	recovered	Not match	NA	NA	4	4	6	5.70446e-08
CASSPLGQGSYEQYF	TGTGCCAGCAGCCCCCTGGGACAGGGATCGTACGAGCAGTACTTC	TRBV7-6	TRBD1	TRBJ2-7	2	1.11648e-05	Pt-29	Pt-29-1	recovered	Not match	NA	NA	5	5	6	6.76468e-08
CASSLGLAGGNEQFF	TGTGCCAGCAGCTTAGGACTAGCGGGGGGAAATGAGCAGTTCTTC	TRBV11-1	TRBD2	TRBJ2-1	1	1.03102e-05	Pt-1	Pt-1-1	active	Match	ORF1ab	VLWAHGFEL	55	55	7	2.52816e-07
CASSLGLAGGNEQFF	TGTGCCAGCAGCTTAGGACTAGCGGGGGGAAATGAGCAGTTCTTC	TRBV11-1	TRBD2	TRBJ2-1	1	1.19332e-05	Pt-1	Pt-1-3	active	Match	ORF1ab	VLWAHGFEL	55	55	7	2.52816e-07
CASRLGLAGGNEQFF	TGTGCCAGCAGGCTGGGGCTAGCGGGGGGAAATGAGCAGTTCTTC	TRBV11-3	TRBD2	TRBJ2-1	1	6.49351e-06	Pt-20	Pt-20-1	active	Not match	NA	NA	73	55	7	1.38485e-08
CASRLGLAGGYEQFF	TGCGCCAGCAGGCTGGGACTAGCGGGAGGCTATGAGCAGTTCTTC	TRBV5-1	TRBD2	TRBJ2-1	1	1.03102e-05	Pt-1	Pt-1-1	active	Not match	NA	NA	38	38	7	1.84585e-09
CASSLGLAGGNEQFF	TGCGCCAGCAGCTTGGGACTAGCGGGGGGAAATGAGCAGTTCTTC	TRBV5-1	TRBD2	TRBJ2-1	3	1.54727e-05	Pt-1	Pt-1-8	active	Match	ORF1ab	VLWAHGFEL	55	55	7	2.52816e-07
CASRLGLAGLNEQFF	TGTGCCAGCAGGCTGGGACTAGCGGGTCTCAATGAGCAGTTCTTC	TRBV5-3	NA	TRBJ2-1	1	9.04953e-06	Pt-1	Pt-1-4	active	Not match	NA	NA	36	36	7	4.2592e-09
CASSLGLAGGNEQFF	TGTGCCAGCAGCTTGGGCCTAGCGGGAGGTAATGAGCAGTTCTTC	TRBV5-4	TRBD2	TRBJ2-1	5	3.94985e-05	Pt-2	Pt-2-2	active	Match	ORF1ab	VLWAHGFEL	55	55	7	2.52816e-07
CASRLGLAGINEQFF	TGTGCCAGCAGGCTGGGACTAGCGGGGATTAATGAGCAGTTCTTC	TRBV5-5	NA	TRBJ2-1	1	1.19332e-05	Pt-1	Pt-1-3	active	Not match	NA	NA	36	36	7	2.44793e-09
CASRLGLAGSNEQFF	TGTGCCAGCAGGCTGGGACTAGCGGGAAGCAATGAGCAGTTCTTC	TRBV5-5	NA	TRBJ2-1	1	1.03102e-05	Pt-1	Pt-1-1	active	Not match	NA	NA	36	36	7	6.35466e-09
CASRLGLAGGNEQFF	TGTGCCAGCAGGCTGGGACTAGCGGGGGGAAATGAGCAGTTCTTC	TRBV5-5	TRBD1	TRBJ2-1	1	4.47365e-06	Pt-14	Pt-14-1	recovered	Not match	NA	NA	73	55	7	1.38485e-08
CASRLGLAGGNEQFF	TGTGCCAGCAGACTCGGACTAGCGGGGGGAAATGAGCAGTTCTTC	TRBV5-5	TRBD1	TRBJ2-1	14	0.000105886	Pt-1	Pt-1-9	active	Not match	NA	NA	73	55	7	1.38485e-08
CASRLGLAGGNEQFF	TGTGCCAGCAGGCTGGGACTAGCGGGGGGAAATGAGCAGTTCTTC	TRBV5-5	TRBD1	TRBJ2-1	1	9.45582e-06	Pt-8	Pt-8-2	active	Not match	NA	NA	73	55	7	1.38485e-08
CASRLGLAGGNEQFF	TGTGCCAGCAGACTCGGACTAGCGGGGGGAAATGAGCAGTTCTTC	TRBV5-5	TRBD1	TRBJ2-1	23	0.000118624	Pt-1	Pt-1-8	active	Not match	NA	NA	73	55	7	1.38485e-08
CASRLGLAGGYEQFF	TGTGCCAGCAGACTCGGACTAGCGGGAGGCTATGAGCAGTTCTTC	TRBV5-5	TRBD2	TRBJ2-1	1	9.04887e-06	Pt-1	Pt-1-2	active	Not match	NA	NA	38	38	7	1.84585e-09
CASSLGLAGGNEQFF	TGTGCCAGCAGCTTGGGTCTAGCGGGGGGAAATGAGCAGTTCTTC	TRBV5-5	TRBD2	TRBJ2-1	2	1.80978e-05	Pt-1	Pt-1-2	active	Match	ORF1ab	VLWAHGFEL	55	55	7	2.52816e-07
CASRLGLAGGNEQYF	TGTGCCAGCAGGCTGGGACTAGCGGGTGGCAATGAGCAGTACTTC	TRBV5-5	NA	TRBJ2-7	1	9.04953e-06	Pt-1	Pt-1-4	active	Not match	NA	NA	30	30	7	2.04146e-09
CASRLGLAGGYEQFF	TGTGCCAGCAGACTCGGACTAGCGGGGGGATACGAGCAGTTCTTC	TRBV5-5	TRBD1	TRBJ2-7	1	1.19332e-05	Pt-1	Pt-1-3	active	Not match	NA	NA	38	38	7	1.84585e-09
CASRLGLAGGNEQFF	TGTGCCAGCAGGCTGGGACTAGCGGGTGGCAATGAGCAGTTCTTC	TRBV5-6	NA	TRBJ2-1	42	0.000608987	Pt-1	Pt-1-5	active	Not match	NA	NA	73	55	7	1.38485e-08
CASRLGLAGINEQFF	TGTGCCAGCAGGCTGGGACTAGCGGGGATTAATGAGCAGTTCTTC	TRBV5-6	NA	TRBJ2-1	5	4.52476e-05	Pt-1	Pt-1-4	active	Not match	NA	NA	36	36	7	2.44793e-09
CASRLGLAGINEQFF	TGTGCCAGCAGGCTGGGACTAGCGGGGATTAATGAGCAGTTCTTC	TRBV5-6	NA	TRBJ2-1	6	3.2089e-05	Pt-1	Pt-1-7	active	Not match	NA	NA	36	36	7	2.44793e-09
CASRLGLAGYNEQFF	TGTGCCAGCAGGCTGGGACTAGCAGGCTACAATGAGCAGTTCTTC	TRBV5-6	NA	TRBJ2-1	3	3.19717e-05	Pt-1	Pt-1-6	active	Not match	NA	NA	36	36	7	3.23578e-08
CASSLGLAGGNEQFF	TGTGCCAGCAGCTTGGGACTAGCGGGTGGCAATGAGCAGTTCTTC	TRBV5-6	NA	TRBJ2-1	168	0.00173212	Pt-1	Pt-1-1	active	Match	ORF1ab	VLWAHGFEL	55	55	7	2.52816e-07
CASSLGLAGGNEQFF	TGTGCCAGCAGCTTGGGACTAGCGGGTGGCAATGAGCAGTTCTTC	TRBV5-6	NA	TRBJ2-1	38	0.000453461	Pt-1	Pt-1-3	active	Match	ORF1ab	VLWAHGFEL	55	55	7	2.52816e-07
CASSLGLAGGNEQFF	TGTGCCAGCAGCTTGGGACTAGCGGGTGGCAATGAGCAGTTCTTC	TRBV5-6	NA	TRBJ2-1	42	0.00038008	Pt-1	Pt-1-4	active	Match	ORF1ab	VLWAHGFEL	55	55	7	2.52816e-07
CASSLGLAGGNEQFF	TGTGCCAGCAGCTTGGGACTAGCGGGTGGCAATGAGCAGTTCTTC	TRBV5-6	NA	TRBJ2-1	882	0.0127887	Pt-1	Pt-1-5	active	Match	ORF1ab	VLWAHGFEL	55	55	7	2.52816e-07
CASSLGLAGGNEQFF	TGTGCCAGCAGCTTGGGACTAGCGGGTGGCAATGAGCAGTTCTTC	TRBV5-6	NA	TRBJ2-1	348	0.00179483	Pt-1	Pt-1-8	active	Match	ORF1ab	VLWAHGFEL	55	55	7	2.52816e-07
CASRLGLAGGNEQFF	TGTGCCAGCAGGCTGGGACTAGCGGGGGGAAATGAGCAGTTCTTC	TRBV5-6	TRBD1	TRBJ2-1	5772	0.0595107	Pt-1	Pt-1-1	active	Not match	NA	NA	73	55	7	1.38485e-08
CASRLGLAGGNEQFF	TGTGCCAGCAGACTCGGACTAGCGGGGGGCAATGAGCAGTTCTTC	TRBV5-6	TRBD1	TRBJ2-1	72	0.000742337	Pt-1	Pt-1-1	active	Not match	NA	NA	73	55	7	1.38485e-08
CASRLGLAGGNEQFF	TGTGCCAGCAGGCTGGGACTAGCGGGGGGAAATGAGCAGTTCTTC	TRBV5-6	TRBD1	TRBJ2-1	5555	0.0502665	Pt-1	Pt-1-2	active	Not match	NA	NA	73	55	7	1.38485e-08
CASRLGLAGGNEQFF	TGTGCCAGCAGACTCGGACTAGCGGGGGGCAATGAGCAGTTCTTC	TRBV5-6	TRBD1	TRBJ2-1	451	0.00408104	Pt-1	Pt-1-2	active	Not match	NA	NA	73	55	7	1.38485e-08
CASRLGLAGGNEQFF	TGTGCCAGCAGGCTGGGACTAGCGGGGGGAAATGAGCAGTTCTTC	TRBV5-6	TRBD1	TRBJ2-1	4518	0.0539141	Pt-1	Pt-1-3	active	Not match	NA	NA	73	55	7	1.38485e-08
CASRLGLAGGNEQFF	TGTGCCAGCAGACTCGGACTAGCGGGGGGCAATGAGCAGTTCTTC	TRBV5-6	TRBD1	TRBJ2-1	135	0.00161098	Pt-1	Pt-1-3	active	Not match	NA	NA	73	55	7	1.38485e-08
CASRLGLAGGNEQFF	TGTGCCAGCAGACTCGGACTAGCGGGGGGCAATGAGCAGTTCTTC	TRBV5-6	TRBD1	TRBJ2-1	1	7.89971e-06	Pt-2	Pt-2-2	active	Not match	NA	NA	73	55	7	1.38485e-08
CASRLGLAGGNEQFF	TGTGCCAGCAGGCTGGGACTAGCGGGGGGAAATGAGCAGTTCTTC	TRBV5-6	TRBD1	TRBJ2-1	7373	0.0667222	Pt-1	Pt-1-4	active	Not match	NA	NA	73	55	7	1.38485e-08
CASRLGLAGGNEQFF	TGTGCCAGCAGGCTGGGACTAGCGGGGGGAAATGAGCAGTTCTTC	TRBV5-6	TRBD1	TRBJ2-1	8	6.85554e-05	Pt-6	Pt-6-2	recovered	Not match	NA	NA	73	55	7	1.38485e-08
CASRLGLAGGNEQFF	TGTGCCAGCAGGCTGGGACTAGCGGGGGGAAATGAGCAGTTCTTC	TRBV5-6	TRBD1	TRBJ2-1	5404	0.0408719	Pt-1	Pt-1-9	active	Not match	NA	NA	73	55	7	1.38485e-08
CASRLGLAGGNEQFF	TGTGCCAGCAGACTCGGACTAGCGGGGGGCAATGAGCAGTTCTTC	TRBV5-6	TRBD1	TRBJ2-1	270	0.00204208	Pt-1	Pt-1-9	active	Not match	NA	NA	73	55	7	1.38485e-08
CASRLGLAGGNEQFF	TGTGCCAGTAGACTCGGACTAGCGGGGGGAAATGAGCAGTTCTTC	TRBV5-6	TRBD1	TRBJ2-1	1	7.56327e-06	Pt-1	Pt-1-9	active	Not match	NA	NA	73	55	7	1.38485e-08
CASRLGLAGGNEQFF	TGTGCCAGCAGACTCGGACTAGCGGGGGGAAATGAGCAGTTCTTC	TRBV5-6	TRBD1	TRBJ2-1	1	8.35534e-06	Pt-10	Pt-10-7	active	Not match	NA	NA	73	55	7	1.38485e-08
CASRLGLAGGNEQFF	TGTGCCAGCAGGCTGGGACTAGCGGGGGGAAATGAGCAGTTCTTC	TRBV5-6	TRBD1	TRBJ2-1	6383	0.0925515	Pt-1	Pt-1-5	active	Not match	NA	NA	73	55	7	1.38485e-08
CASRLGLAGGNEQFF	TGTGCCAGCAGGCTGGGACTAGCGGGGGGAAATGAGCAGTTCTTC	TRBV5-6	TRBD1	TRBJ2-1	7109	0.0757623	Pt-1	Pt-1-6	active	Not match	NA	NA	73	55	7	1.38485e-08
CASRLGLAGGNEQFF	TGTGCCAGCAGACTCGGACTAGCGGGGGGCAATGAGCAGTTCTTC	TRBV5-6	TRBD1	TRBJ2-1	303	0.00322914	Pt-1	Pt-1-6	active	Not match	NA	NA	73	55	7	1.38485e-08
CASRLGLAGGNEQFF	TGTGCCAGCAGACTCGGACTAGCGGGGGGAAATGAGCAGTTCTTC	TRBV5-6	TRBD1	TRBJ2-1	26	0.000277088	Pt-1	Pt-1-6	active	Not match	NA	NA	73	55	7	1.38485e-08
CASRLGLAGGNEQFF	TGTGCCAGCAGGCTGGGACTAGCGGGGGGAAATGAGCAGTTCTTC	TRBV5-6	TRBD1	TRBJ2-1	7268	0.0388705	Pt-1	Pt-1-7	active	Not match	NA	NA	73	55	7	1.38485e-08
CASRLGLAGGNEQFF	TGTGCCAGCAGGCTGGGACTAGCGGGGGGAAATGAGCAGTTCTTC	TRBV5-6	TRBD1	TRBJ2-1	11355	0.0585641	Pt-1	Pt-1-8	active	Not match	NA	NA	73	55	7	1.38485e-08
CASRLGLAGGNEQFF	TGTGCCAGCAGACTCGGACTAGCGGGGGGCAATGAGCAGTTCTTC	TRBV5-6	TRBD1	TRBJ2-1	308	0.00158853	Pt-1	Pt-1-8	active	Not match	NA	NA	73	55	7	1.38485e-08
CASRLGLAGGNEQFF	TGTGCCAGCAGGCTGGGACTAGCGGGGGGAAATGAGCAGTTCTTC	TRBV5-6	TRBD1	TRBJ2-1	17	0.00011039	Pt-20	Pt-20-1	active	Not match	NA	NA	73	55	7	1.38485e-08
CASRLGLAGGYEQFF	TGTGCCAGCAGGCTGGGACTAGCGGGGGGATACGAGCAGTTCTTC	TRBV5-6	TRBD1	TRBJ2-1	12	0.000143198	Pt-1	Pt-1-3	active	Not match	NA	NA	38	38	7	1.84585e-09
CASRLGLAGGYEQFF	TGTGCCAGCAGGCTGGGACTAGCGGGGGGATACGAGCAGTTCTTC	TRBV5-6	TRBD1	TRBJ2-1	27	0.000244337	Pt-1	Pt-1-4	active	Not match	NA	NA	38	38	7	1.84585e-09
RASRLGLAGGNEQFF	CGTGCCAGCAGGCTGGGACTAGCGGGGGGAAATGAGCAGTTCTTC	TRBV5-6	TRBD1	TRBJ2-1	1	6.49351e-06	Pt-20	Pt-20-1	active	Not match	NA	NA	30	30	7	NA
CASRLGLAGGYEQFF	TGTGCCAGCAGGCTGGGACTAGCGGGAGGCTATGAGCAGTTCTTC	TRBV5-6	TRBD2	TRBJ2-1	8	8.24819e-05	Pt-1	Pt-1-1	active	Not match	NA	NA	38	38	7	1.84585e-09
CASRLGLAGGYEQFF	TGTGCCAGCAGGCTGGGACTAGCGGGAGGCTATGAGCAGTTCTTC	TRBV5-6	TRBD2	TRBJ2-1	8	7.2391e-05	Pt-1	Pt-1-2	active	Not match	NA	NA	38	38	7	1.84585e-09
CASRLGLAGGYEQFF	TGTGCCAGCAGACTCGGACTAGCGGGAGGCTATGAGCAGTTCTTC	TRBV5-6	TRBD2	TRBJ2-1	1	7.56327e-06	Pt-1	Pt-1-9	active	Not match	NA	NA	38	38	7	1.84585e-09
CASSLGLAGGNEQFF	TGTGCCAGCAGCTTGGGACTAGCGGGGGGCAATGAGCAGTTCTTC	TRBV5-6	TRBD2	TRBJ2-1	105	0.00125298	Pt-1	Pt-1-3	active	Match	ORF1ab	VLWAHGFEL	55	55	7	2.52816e-07
CASSLGLAGGNEQFF	TGTGCCAGCAGCTTGGGACTAGCGGGAGGTAATGAGCAGTTCTTC	TRBV5-6	TRBD2	TRBJ2-1	17	0.000202864	Pt-1	Pt-1-3	active	Match	ORF1ab	VLWAHGFEL	55	55	7	2.52816e-07
CASSLGLAGGNEQFF	TGTGCCAGCAGCTTGGGACTAGCGGGGGGCAATGAGCAGTTCTTC	TRBV5-6	TRBD2	TRBJ2-1	304	0.00275106	Pt-1	Pt-1-4	active	Match	ORF1ab	VLWAHGFEL	55	55	7	2.52816e-07
CASSLGLAGGNEQFF	TGTGCCAGCAGCTTGGGACTAGCGGGAGGTAATGAGCAGTTCTTC	TRBV5-6	TRBD2	TRBJ2-1	125	0.00113119	Pt-1	Pt-1-4	active	Match	ORF1ab	VLWAHGFEL	55	55	7	2.52816e-07
CASSLGLAGGNEQFF	TGTGCCAGCAGCTTGGGACTAGCGGGGGGAAATGAGCAGTTCTTC	TRBV5-6	TRBD2	TRBJ2-1	46	0.000416278	Pt-1	Pt-1-4	active	Match	ORF1ab	VLWAHGFEL	55	55	7	2.52816e-07
CASSLGLAGGNEQFF	TGTGCCAGCAGCCTCGGACTAGCGGGGGGTAATGAGCAGTTCTTC	TRBV5-6	TRBD2	TRBJ2-1	39	0.000334207	Pt-6	Pt-6-2	recovered	Match	ORF1ab	VLWAHGFEL	55	55	7	2.52816e-07
CASSLGLAGGNEQFF	TGTGCCAGCAGCTTGGGACTAGCGGGGGGAAATGAGCAGTTCTTC	TRBV5-6	TRBD2	TRBJ2-1	1	8.56942e-06	Pt-6	Pt-6-2	recovered	Match	ORF1ab	VLWAHGFEL	55	55	7	2.52816e-07
CASSLGLAGGNEQFF	TGTGCCAGCAGCTTGGGACTAGCGGGGGGCAATGAGCAGTTCTTC	TRBV5-6	TRBD2	TRBJ2-1	310	0.00234461	Pt-1	Pt-1-9	active	Match	ORF1ab	VLWAHGFEL	55	55	7	2.52816e-07
CASSLGLAGGNEQFF	TGTGCCAGCAGCTTGGGACTAGCGGGGGGAAATGAGCAGTTCTTC	TRBV5-6	TRBD2	TRBJ2-1	23	0.000173955	Pt-1	Pt-1-9	active	Match	ORF1ab	VLWAHGFEL	55	55	7	2.52816e-07
CASSLGLAGGNEQFF	TGTGCCAGCAGCTTGGGACTAGCGGGGGGAAATGAGCAGTTCTTC	TRBV5-6	TRBD2	TRBJ2-1	34	0.000492989	Pt-1	Pt-1-5	active	Match	ORF1ab	VLWAHGFEL	55	55	7	2.52816e-07
CASSLGLAGGNEQFF	TGTGCCAGCAGCTTGGGTCTAGCGGGGGGAAATGAGCAGTTCTTC	TRBV5-6	TRBD2	TRBJ2-1	6	8.69981e-05	Pt-1	Pt-1-5	active	Match	ORF1ab	VLWAHGFEL	55	55	7	2.52816e-07
CASSLGLAGGNEQFF	TGTGCCAGCAGCTTGGGACTAGCGGGGGGCAATGAGCAGTTCTTC	TRBV5-6	TRBD2	TRBJ2-1	312	0.00160916	Pt-1	Pt-1-8	active	Match	ORF1ab	VLWAHGFEL	55	55	7	2.52816e-07
CASSLGLAGGNEQFF	TGTGCCAGCAGCTTGGGACTAGCGGGGGGAAATGAGCAGTTCTTC	TRBV5-6	TRBD2	TRBJ2-1	45	0.00023209	Pt-1	Pt-1-8	active	Match	ORF1ab	VLWAHGFEL	55	55	7	2.52816e-07
CASSLGLAGGNEQFF	TGTGCCAGCAGCCTCGGACTAGCGGGGGGTAATGAGCAGTTCTTC	TRBV5-6	TRBD2	TRBJ2-1	18	0.000174103	Pt-6	Pt-6-1	active	Match	ORF1ab	VLWAHGFEL	55	55	7	2.52816e-07
CASRLGLAGGNEQFF	TGTGCCAGCAGGCTGGGACTAGCGGGGGGAAATGAGCAGTTCTTC	TRBV5-7	TRBD1	TRBJ2-1	1	9.05371e-06	Pt-2	Pt-2-1	active	Not match	NA	NA	73	55	7	1.38485e-08
CASRLGLAGGNEQFF	TGTGCCAGCAGGCTGGGACTAGCGGGGGGAAATGAGCAGTTCTTC	TRBV5-7	TRBD1	TRBJ2-1	1	1.02429e-05	Pt-3	Pt-3-1	active	Not match	NA	NA	73	55	7	1.38485e-08
CASRLGLAGGNEQFF	TGTGCCAGCAGGCTGGGACTAGCGGGGGGAAATGAGCAGTTCTTC	TRBV5-7	TRBD1	TRBJ2-1	1	9.6724e-06	Pt-6	Pt-6-1	active	Not match	NA	NA	73	55	7	1.38485e-08
CASRLGLAGHNEQFF	TGTGCCAGCAGGCTGGGACTAGCGGGACACAATGAGCAGTTCTTC	TRBV5-7	TRBD1	TRBJ2-1	1	5.15756e-06	Pt-1	Pt-1-8	active	Not match	NA	NA	36	36	7	7.26181e-09
CASRLGLAGGYEQFF	TGTGCCAGCAGGCTGGGACTAGCGGGAGGCTATGAGCAGTTCTTC	TRBV5-7	TRBD2	TRBJ2-1	3	2.26898e-05	Pt-1	Pt-1-9	active	Not match	NA	NA	38	38	7	1.84585e-09
CASSLGLAGGNEQFF	TGTGCCAGCAGCTTGGGTCTAGCGGGGGGAAATGAGCAGTTCTTC	TRBV5-7	TRBD2	TRBJ2-1	1	1.06572e-05	Pt-1	Pt-1-6	active	Match	ORF1ab	VLWAHGFEL	55	55	7	2.52816e-07
CASSLGLAGGNEQFF	TGTGCCAGCAGCTTAGGTCTAGCGGGGGGAAATGAGCAGTTCTTC	TRBV7-2	TRBD2	TRBJ2-1	1	5.15756e-06	Pt-1	Pt-1-8	active	Match	ORF1ab	VLWAHGFEL	55	55	7	2.52816e-07
CPSSFGVAGGIYSPLHF	TGTCCCAGCAGCTTCGGGGTGGCAGGGGGCATATATTCACCCCTCCACTTT	TRBV13	TRBD1	TRBJ1-6	1	9.45582e-06	Pt-8	Pt-8-2	active	Not match	NA	NA	27	27	8	1.50619e-19
CASSFGVAGGIYSPLHF	TGTGCCAGCAGCTTCGGGGTGGCAGGGGGCATATATTCACCCCTCCACTTT	TRBV5-4	TRBD1	TRBJ1-6	1	4.14828e-06	Pt-33	Pt-33-1	recovered	Not match	NA	NA	30	27	8	3.93363e-13
CASIFGVAGGIYSPLHF	TGTGCCAGCATCTTCGGGGTGGCAGGGGGCATATATTCACCCCTCCACTTT	TRBV5-5	TRBD1	TRBJ1-6	1	7.68835e-06	Pt-10	Pt-10-1	active	Not match	NA	NA	27	27	8	2.11e-15
CASSFGVAGGIYSPLHF	TGTGCCAGCAGCTTCGGGGTGGCAGGGGGCATATATTCACCCCTCCACTTT	TRBV5-5	TRBD1	TRBJ1-6	7467	0.0769865	Pt-1	Pt-1-1	active	Not match	NA	NA	30	27	8	3.93363e-13
CASSFGVAGGIYSPLHF	TGTGCCAGCAGCTTCGGGGTGGCAGGGGGCATATATTCACCCCTCCACTTT	TRBV5-5	TRBD1	TRBJ1-6	11311	0.102352	Pt-1	Pt-1-2	active	Not match	NA	NA	30	27	8	3.93363e-13
CASSFGVAGGIYSPLHF	TGTGCCAGCAGCTTCGGGGTGGCAGGGGGCATATATTCACCCCTCCACTTT	TRBV5-5	TRBD1	TRBJ1-6	8159	0.0973628	Pt-1	Pt-1-3	active	Not match	NA	NA	30	27	8	3.93363e-13
CASSFGVAGGIYSPLHF	TGTGCCAGCAGCTTCGGGGTGGCAGGGGGCATATATTCACCACTCCACTTT	TRBV5-5	TRBD1	TRBJ1-6	1	1.02429e-05	Pt-3	Pt-3-1	active	Not match	NA	NA	30	27	8	3.93363e-13
CASSFGVAGGIYSPLHF	TGTGCCAGCAGCTTCGGGGTGGCAGGGGGCATATATTCACCCCTCCACTTT	TRBV5-5	TRBD1	TRBJ1-6	1	9.33437e-06	Pt-7	Pt-7-1	active	Not match	NA	NA	30	27	8	3.93363e-13
CASSFGVAGGIYSPLHF	TGTGCCAGCAGCTTCGGGGTGGCAGGGGGCATATATTCACCCCTCCACTTT	TRBV5-5	TRBD1	TRBJ1-6	2	1.46615e-05	Pt-9	Pt-9-1	active	Not match	NA	NA	30	27	8	3.93363e-13
CASSFGVAGGIYSPLHF	TGTGCCAGCAGCTTCGGGGTGGCAGGGGGCATATATTCACCCCTCCACTTT	TRBV5-5	TRBD1	TRBJ1-6	1	6.19659e-06	Pt-9	Pt-9-2	active	Not match	NA	NA	30	27	8	3.93363e-13
CASSFGVAGGIYSPLHF	TGTGCCAGCAGCTTCGGGGTGGCAGGGGGCATATATTCACCCCTCCACTTT	TRBV5-5	TRBD1	TRBJ1-6	6858	0.0620617	Pt-1	Pt-1-4	active	Not match	NA	NA	30	27	8	3.93363e-13
CASSFGVAGGIYSPLHF	TGTGCCAGCAGCTTCGGGGTGGCAGGGGGCATATATTCACCCCTCCACTTT	TRBV5-5	TRBD1	TRBJ1-6	5	4.28471e-05	Pt-6	Pt-6-2	recovered	Not match	NA	NA	30	27	8	3.93363e-13
CASSFGVAGGIYSPLHF	TGTGCCAGCAGCTTCGGGGTGGCAGGGGGCATATATTCACCCCTCCACTTT	TRBV5-5	TRBD1	TRBJ1-6	5456	0.0412652	Pt-1	Pt-1-9	active	Not match	NA	NA	30	27	8	3.93363e-13
CASSFGVAGGIYSPLHF	TGTGCCAGCAGCTTCGGGGTGGCAGGGGGCATATATTCACCCCTCCACTTT	TRBV5-5	TRBD1	TRBJ1-6	2	1.53767e-05	Pt-10	Pt-10-1	active	Not match	NA	NA	30	27	8	3.93e-13
CASSFGVAGGIYSPLHF	TGTGCCAGCAGCTTCGGGGTGGCAGGGGGCATATATTCACCCCTCCACTTT	TRBV5-5	TRBD1	TRBJ1-6	2	1.3166e-05	Pt-10	Pt-10-2	active	Not match	NA	NA	30	27	8	3.93363e-13
CASSFGVAGGIYSPLHF	TGTGCCAGCAGCTTCGGGGTGGCAGGGGGCATATATTCACCCCTCCACTTT	TRBV5-5	TRBD1	TRBJ1-6	1	8.35534e-06	Pt-10	Pt-10-7	active	Not match	NA	NA	30	27	8	3.93363e-13
CASSFGVAGGIYSPLHF	TGTGCCAGCAGCTTCGGGGTGGCAGGGGGCATATATTCACCCCTCCACTTT	TRBV5-5	TRBD1	TRBJ1-6	11	0.000104014	Pt-8	Pt-8-2	active	Not match	NA	NA	30	27	8	3.93363e-13
CASSFGVAGGIYSPLHF	TGCGCCAGCAGCTTCGGGGTGGCAGGGGGCATATATTCACCCCTCCACTTT	TRBV5-5	TRBD1	TRBJ1-6	1	9.45582e-06	Pt-8	Pt-8-2	active	Not match	NA	NA	30	27	8	3.93363e-13
CASSFGVAGGIYSPLHF	TGTGCCAGCAGCTTCGGGGTGGCAGGGGGCATATATTCACCCCTCCACTTT	TRBV5-5	TRBD1	TRBJ1-6	2041	0.0295939	Pt-1	Pt-1-5	active	Not match	NA	NA	30	27	8	3.93363e-13
CASSFGVAGGIYSPLHF	TGTGCCAGCAGCTTCGGGGTGGCAGGGGGCATATATTCACCCCTCCACTTT	TRBV5-5	TRBD1	TRBJ1-6	7837	0.0835207	Pt-1	Pt-1-6	active	Not match	NA	NA	30	27	8	3.93363e-13
CASSFGVAGGIYSPLHF	TGTGCCAGCAGCTTCGGGGTGGCAGGGGGCATATATTCACCCCTCCACTTT	TRBV5-5	TRBD1	TRBJ1-6	23277	0.124489	Pt-1	Pt-1-7	active	Not match	NA	NA	30	27	8	3.93363e-13
CASSFGVAGGIYSPLHF	TGTGCCAGCAGCTTCGGGGTGGCAGGGGGCATATATTCACCCCTCCACTTT	TRBV5-5	TRBD1	TRBJ1-6	16111	0.0830935	Pt-1	Pt-1-8	active	Not match	NA	NA	30	27	8	3.93363e-13
CASSFGVAGGIYSPLHF	TGTGCCAGCAGCTTCGGGGTGGCAGGGGGCATATATTCACCCCTCCACTTT	TRBV5-5	TRBD1	TRBJ1-6	13	0.000106324	Pt-32	Pt-32-1	recovered	Not match	NA	NA	30	27	8	3.93363e-13
CAISFGVAGGIYSPLHF	TGTGCCATCAGCTTCGGGGTGGCAGGGGGCATATATTCACCCCTCCACTTT	TRBV5-7	TRBD1	TRBJ1-6	1	9.45582e-06	Pt-8	Pt-8-2	active	Not match	NA	NA	27	27	8	6.22058e-16
CASSFGVAGGIYSPLHF	TGTGCCAGCAGCTTCGGGGTGGCAGGGGGCATATATTCACCCCTCCACTTT	TRBV5-7	TRBD1	TRBJ1-6	1	9.05371e-06	Pt-2	Pt-2-1	active	Not match	NA	NA	30	27	8	3.93363e-13
CASSFGVAGGIYSPLHF	TGTGCCAGCAGCTTCGGGGTGGCAGGGGGCATATATTCACCCCTCCACTTT	TRBV5-7	TRBD1	TRBJ1-6	2	1.57994e-05	Pt-2	Pt-2-2	active	Not match	NA	NA	30	27	8	3.93363e-13
CASSFGVAGGIYSPLHF	TGTGCCAGCAGCTTCGGGGTGGCAGGGGGCATATATTCACCCCTCCACTTT	TRBV5-7	TRBD1	TRBJ1-6	1	4.47365e-06	Pt-14	Pt-14-1	recovered	Not match	NA	NA	30	27	8	3.93363e-13
CASSFGVAGGIYSPLHF	TGTGCCAGCAGCTTCGGGGTGGCAGGGGGCATATATTCACCCCTCCACTTT	TRBV5-7	TRBD1	TRBJ1-6	1	9.6724e-06	Pt-6	Pt-6-1	active	Not match	NA	NA	30	27	8	3.93363e-13
CASSFGVAGGIYSPLHF	TGTGCCAGCAGCTTCGGGGTGGCAGGGGGCATATATTCACCCCTCCACTTT	TRBV5-7	TRBD1	TRBJ1-6	1	4.32464e-06	Pt-13	Pt-13-1	recovered	Not match	NA	NA	30	27	8	3.93363e-13
CASSFGVAGGIYSPLHF	TGTGCCAGCAGCTTCGGGGTGGCAGGGGGCATATATTCACCCCTCCACTTT	TRBV5-7	TRBD1	TRBJ1-6	1	4.45278e-06	Pt-24	Pt-24-1	active	Not match	NA	NA	30	27	8	3.93363e-13
CASSFGVAGVIYSPLHF	TGTGCCAGCAGCTTCGGGGTGGCAGGGGTCATATATTCACCCCTCCACTTT	TRBV5-7	TRBD1	TRBJ1-6	1	8.17876e-06	Pt-32	Pt-32-1	recovered	Not match	NA	NA	27	27	8	1.23518e-13
CASSYSGGDEQFF	TGTGCCAGCAGTTACTCTGGGGGGGATGAGCAGTTCTTC	TRBV12-3	TRBD1	TRBJ2-1	2	1.23932e-05	Pt-9	Pt-9-2	active	Not match	NA	NA	30	27	10	7.94292e-08
CASSYSGGDEQFF	TGTGCCAGCAGTTACTCTGGGGGGGATGAGCAGTTCTTC	TRBV12-4	TRBD1	TRBJ2-1	2	1.36533e-05	Pt-38	Pt-38-1	recovered	Not match	NA	NA	30	27	10	7.94292e-08
CASSPSGGDEQFF	TGTGCCAGTAGCCCCTCTGGGGGTGACGAGCAGTTCTTC	TRBV19	TRBD1	TRBJ2-1	1	6.58302e-06	Pt-10	Pt-10-2	active	Not match	NA	NA	27	27	10	1.17698e-07
CASSTSGGDEQFF	TGTGCCAGTAGCACTAGCGGGGGGGATGAGCAGTTCTTC	TRBV19	TRBD2	TRBJ2-1	61	0.000416425	Pt-38	Pt-38-1	recovered	Not match	NA	NA	27	27	10	6.64586e-08
CASSYSGGDEQFF	TGTGCCAGCAGTTACTCGGGTGGTGATGAGCAGTTCTTC	TRBV6-5	NA	TRBJ2-1	26	0.000287169	Pt-10	Pt-10-3	active	Not match	NA	NA	30	27	10	7.94292e-08
CASSYSGGDEQFF	TGTGCCAGCAGTTACTCGGGTGGTGATGAGCAGTTCTTC	TRBV6-5	NA	TRBJ2-1	88	0.000592692	Pt-10	Pt-10-6	active	Not match	NA	NA	30	27	10	7.94292e-08
CASSYSGGDEQFF	TGTGCCAGCAGTTACTCGGGTGGTGATGAGCAGTTCTTC	TRBV6-5	NA	TRBJ2-1	85	0.000710204	Pt-10	Pt-10-7	active	Not match	NA	NA	30	27	10	7.94292e-08
CASSYSGGDEQFF	TGTGCCAGCAGTTACTCTGGGGGGGATGAGCAGTTCTTC	TRBV6-5	TRBD1	TRBJ2-1	1	8.78025e-06	Pt-2	Pt-2-3	active	Not match	NA	NA	30	27	10	7.94292e-08
CASSYSGGDEQFF	TGTGCCAGCAGTTACTCTGGGGGGGATGAGCAGTTCTTC	TRBV6-5	TRBD1	TRBJ2-1	7904	0.0445997	Pt-5	Pt-5-5	active	Not match	NA	NA	30	27	10	7.94292e-08
CASSYSGGDEQFF	TGTGCCAGCAGTTACTCTGGGGGGGATGAGCAGTTCTTC	TRBV6-5	TRBD1	TRBJ2-1	3	2.19922e-05	Pt-9	Pt-9-1	active	Not match	NA	NA	30	27	10	7.94292e-08
CASSYSGGDEQFF	TGTGCCAGCAGTTACTCTGGGGGGGATGAGCAGTTCTTC	TRBV6-5	TRBD1	TRBJ2-1	8906	0.0401448	Pt-10	Pt-10-5	active	Not match	NA	NA	30	27	10	7.94292e-08
CASSYSGGDEQFF	TGTGCCAGCAGTTACTCTGGGGGGGATGAGCAGTTCTTC	TRBV6-5	TRBD1	TRBJ2-1	1	4.47365e-06	Pt-14	Pt-14-1	recovered	Not match	NA	NA	30	27	10	7.94292e-08
CASSYSGGDEQFF	TGTGCCAGCAGTTACTCTGGGGGGGATGAGCAGTTCTTC	TRBV6-5	TRBD1	TRBJ2-1	1	7.94906e-06	Pt-5	Pt-5-2	active	Not match	NA	NA	30	27	10	7.94292e-08
CASSYSGGDEQFF	TGTGCCAGCAGTTACTCTGGGGGGGATGAGCAGTTCTTC	TRBV6-5	TRBD1	TRBJ2-1	2	1.02405e-05	Pt-5	Pt-5-8	active	Not match	NA	NA	30	27	10	7.94292e-08
CASSYSGGDEQFF	TGTGCCAGCAGTTACTCTGGGGGGGATGAGCAGTTCTTC	TRBV6-5	TRBD1	TRBJ2-1	441	0.0033354	Pt-1	Pt-1-9	active	Not match	NA	NA	30	27	10	7.94292e-08
CASSYSGGDEQFF	TGTGCCAGCAGTTACTCTGGGGGGGATGAGCAGTTCTTC	TRBV6-5	TRBD1	TRBJ2-1	6680	0.0513581	Pt-10	Pt-10-1	active	Not match	NA	NA	30	27	10	7.94e-08
CASSYSGGDEQFF	TGTGCCAGCAGTTACTCTGGGGGGGATGAGCAGTTCTTC	TRBV6-5	TRBD1	TRBJ2-1	5510	0.0362724	Pt-10	Pt-10-2	active	Not match	NA	NA	30	27	10	7.94292e-08
CASSYSGGDEQFF	TGTGCCAGCAGTTACTCTGGGGGGGATGAGCAGTTCTTC	TRBV6-5	TRBD1	TRBJ2-1	4003	0.044213	Pt-10	Pt-10-3	active	Not match	NA	NA	30	27	10	7.94292e-08
CASSYSGGDEQFF	TGTGCCAGCAGTTACTCTGGGGGGGATGAGCAGTTCTTC	TRBV6-5	TRBD1	TRBJ2-1	2383	0.041373	Pt-10	Pt-10-4	active	Not match	NA	NA	30	27	10	7.94292e-08
CASSYSGGDEQFF	TGTGCCAGCAGTTACTCTGGGGGGGATGAGCAGTTCTTC	TRBV6-5	TRBD1	TRBJ2-1	2497	0.0168176	Pt-10	Pt-10-6	active	Not match	NA	NA	30	27	10	7.94292e-08
CASSYSGGDEQFF	TGTGCCAGCAGTTACTCTGGGGGGGATGAGCAGTTCTTC	TRBV6-5	TRBD1	TRBJ2-1	5816	0.0485946	Pt-10	Pt-10-7	active	Not match	NA	NA	30	27	10	7.94292e-08
CASSYSGGDEQFF	TGTGCCAGCAGTTACTCTGGGGGGGATGAGCAGTTCTTC	TRBV6-5	TRBD1	TRBJ2-1	15126	0.0821922	Pt-10	Pt-10-8	active	Not match	NA	NA	30	27	10	7.94292e-08
CASSYSGGDEQFF	TGTGCCAGCAGTTACTCTGGGGGGGATGAGCAGTTCTTC	TRBV6-5	TRBD1	TRBJ2-1	203	0.00192122	Pt-41	Pt-41-1	active	Not match	NA	NA	30	27	10	7.94292e-08
CASSYSGGDEQFF	TGTGCCAGCAGTTACTCTGGGGGGGATGAGCAGTTCTTC	TRBV6-5	TRBD1	TRBJ2-1	1	5.15756e-06	Pt-1	Pt-1-8	active	Not match	NA	NA	30	27	10	7.94292e-08
CASSYSGGDEQFF	TGTGCCAGCAGTTACTCTGGGGGGGATGAGCAGTTCTTC	TRBV6-5	TRBD1	TRBJ2-1	1	8.17876e-06	Pt-32	Pt-32-1	recovered	Not match	NA	NA	30	27	10	7.94292e-08
CASSYSGGDEQFF	TGTGCCAGCAGTTACTCTGGGGGGGATGAGCAGTTCTTC	TRBV6-5	TRBD1	TRBJ2-1	1	8.25341e-06	Pt-39	Pt-39-1	active	Not match	NA	NA	30	27	10	7.94292e-08
CASSTSGGDEQFF	TGTGCCAGCAGTACCTCCGGGGGGGATGAGCAGTTCTTC	TRBV6-5	TRBD2	TRBJ2-1	3	1.97491e-05	Pt-10	Pt-10-2	active	Not match	NA	NA	27	27	10	6.64586e-08
CASSYRGGDEQFF	TGTGCCAGCAGTTACAGGGGAGGGGATGAGCAGTTCTTC	TRBV6-5	TRBD2	TRBJ2-1	1	6.58302e-06	Pt-10	Pt-10-2	active	Not match	NA	NA	26	26	10	9.85624e-08
CASSYTGGDEQFF	TGTGCCAGCAGTTATACCGGGGGGGATGAGCAGTTCTTC	TRBV6-5	TRBD2	TRBJ2-1	1	8.35534e-06	Pt-10	Pt-10-7	active	Not match	NA	NA	26	26	10	3.16795e-08
CASSYSGGDEQYF	TGTGCCAGCAGTTACTCTGGGGGTGACGAGCAGTACTTC	TRBV6-5	TRBD1	TRBJ2-7	1	6.58302e-06	Pt-10	Pt-10-2	active	Not match	NA	NA	25	25	10	1.26661e-07
CASSYSGGDEQFF	TGTGCCAGCAGTTACTCAGGGGGCGATGAGCAGTTCTTC	TRBV6-6	TRBD1	TRBJ2-1	6	0.000133138	Pt-12	Pt-12-1	recovered	Not match	NA	NA	30	27	10	7.94292e-08
CASQGLVDENEQFF	TGTGCCAGTCAGGGGCTAGTGGATGAGAATGAGCAGTTCTTC	TRBV19	TRBD1	TRBJ2-1	1	1.03102e-05	Pt-1	Pt-1-1	active	Not match	NA	NA	24	24	11	1.67394e-12
CASQGLVDENEQFF	TGTGCCAGTCAGGGGCTAGTGGATGAGAATGAGCAGTTCTTC	TRBV19	TRBD1	TRBJ2-1	1	9.04887e-06	Pt-1	Pt-1-2	active	Not match	NA	NA	24	24	11	1.67394e-12
CASQGLVDENEQFF	TGTGCCAGTCAGGGGCTAGTGGATGAGAATGAGCAGTTCTTC	TRBV19	TRBD1	TRBJ2-1	2	2.38663e-05	Pt-1	Pt-1-3	active	Not match	NA	NA	24	24	11	1.67394e-12
CASQGLVDENEQFF	TGTGCCAGTCAGGGGCTAGTGGATGAGAATGAGCAGTTCTTC	TRBV19	TRBD1	TRBJ2-1	13073	0.0737667	Pt-5	Pt-5-5	active	Not match	NA	NA	24	24	11	1.67394e-12
CASQGLVDENEQFF	TGTGCCAGTCAGGGGCTAGTGGATGAGAATGAGCAGTTCTTC	TRBV19	TRBD1	TRBJ2-1	2	1.35907e-05	Pt-7	Pt-7-2	active	Not match	NA	NA	24	24	11	1.67394e-12
CASQGLVDENEQFF	TGTGCCAGTCAGGGGCTAGTGGATGAGAATGAGCAGTTCTTC	TRBV19	TRBD1	TRBJ2-1	4	2.93229e-05	Pt-9	Pt-9-1	active	Not match	NA	NA	24	24	11	1.67394e-12
CASQGLVDENEQFF	TGTGCCAGTCAGGGGCTAGTGGATGAGAATGAGCAGTTCTTC	TRBV19	TRBD1	TRBJ2-1	7	4.33762e-05	Pt-9	Pt-9-2	active	Not match	NA	NA	24	24	11	1.67394e-12
CASQGLVDENEQFF	TGTGCCAGTCAGGGGCTAGTGGATGAGAATGAGCAGTTCTTC	TRBV19	TRBD1	TRBJ2-1	10884	0.0490608	Pt-10	Pt-10-5	active	Not match	NA	NA	24	24	11	1.67394e-12
CASQGLVDENEQFF	TGTGCCAGTCAGGGGCTAGTGGATGAGAATGAGCAGTTCTTC	TRBV19	TRBD1	TRBJ2-1	2	8.94731e-06	Pt-14	Pt-14-1	recovered	Not match	NA	NA	24	24	11	1.67394e-12
CASQGLVDENEQFF	TGTGCCAGTCAGGGGCTAGTGGATGAGAATGAGCAGTTCTTC	TRBV19	TRBD1	TRBJ2-1	1	5.12027e-06	Pt-5	Pt-5-8	active	Not match	NA	NA	24	24	11	1.67394e-12
CASQGLVDENEQFF	TGTGCCAGTCAGGGGCTAGTGGATGAGAATGAGCAGTTCTTC	TRBV19	TRBD1	TRBJ2-1	359	0.00271521	Pt-1	Pt-1-9	active	Not match	NA	NA	24	24	11	1.67394e-12
CASQGLVDENEQFF	TGTGCCAGTCAGGGGCTAGTGGATGAGAATGAGCAGTTCTTC	TRBV19	TRBD1	TRBJ2-1	7518	0.057801	Pt-10	Pt-10-1	active	Not match	NA	NA	24	24	11	1.67e-12
CASQGLVDENEQFF	TGTGCCAGTCAGGGGCTAGTGGATGAGAATGAGCAGTTCTTC	TRBV19	TRBD1	TRBJ2-1	11507	0.0757508	Pt-10	Pt-10-2	active	Not match	NA	NA	24	24	11	1.67394e-12
CASQGLVDENEQFF	TGTGCCAGTCAGGGGCTAGTGGATGAGAATGAGCAGTTCTTC	TRBV19	TRBD1	TRBJ2-1	7258	0.0801643	Pt-10	Pt-10-3	active	Not match	NA	NA	24	24	11	1.67394e-12
CASQGLVDENEQFF	TGTGCCAGTCAGGGGCTAGTGGATGAGAATGAGCAGTTCTTC	TRBV19	TRBD1	TRBJ2-1	2248	0.0390291	Pt-10	Pt-10-4	active	Not match	NA	NA	24	24	11	1.67394e-12
CASQGLVDENEQFF	TGTGCCAGTCAGGGGCTAGTGGATGAGAATGAGCAGTTCTTC	TRBV19	TRBD1	TRBJ2-1	7297	0.0491463	Pt-10	Pt-10-6	active	Not match	NA	NA	24	24	11	1.67394e-12
CASQGLVDENEQFF	TGTGCCAGTCAGGGGCTAGTGGATGAGAATGAGCAGTTCTTC	TRBV19	TRBD1	TRBJ2-1	7553	0.0631078	Pt-10	Pt-10-7	active	Not match	NA	NA	24	24	11	1.67394e-12
CASQGLVDENEQFF	TGTGCCAGTCAGGGGCTAGTGGATGAGAATGAGCAGTTCTTC	TRBV19	TRBD1	TRBJ2-1	13901	0.0755358	Pt-10	Pt-10-8	active	Not match	NA	NA	24	24	11	1.67394e-12
CASQGLVDENEQFF	TGTGCCAGTCAGGGGCTAGTGGATGAGAATGAGCAGTTCTTC	TRBV19	TRBD1	TRBJ2-1	1	9.45582e-06	Pt-8	Pt-8-2	active	Not match	NA	NA	24	24	11	1.67394e-12
CASQGLVDENEQFF	TGTGCCAGTCAGGGGCTAGTGGATGAGAATGAGCAGTTCTTC	TRBV19	TRBD1	TRBJ2-1	5	2.57878e-05	Pt-1	Pt-1-8	active	Not match	NA	NA	24	24	11	1.67394e-12
CASQGLVDENEQFF	TGTGCCAGTCAGGGGCTAGTGGATGAGAATGAGCAGTTCTTC	TRBV19	TRBD1	TRBJ2-1	1	7.66342e-06	Pt-45	Pt-45-1	recovered	Not match	NA	NA	24	24	11	1.67394e-12
CASQGLVDENEQFF	TGTGCCAGTCAGGGGCTAGTGGATGAGAATGAGCAGTTCTTC	TRBV19	TRBD1	TRBJ2-1	1	2.00973e-05	Pt-11	Pt-11-1	recovered	Not match	NA	NA	24	24	11	1.67394e-12
CASQGLVDENEQFF	TGTGCCAGTCAGGGGCTAGTGGATGAGAATGAGCAGTTCTTC	TRBV19	TRBD1	TRBJ2-1	1	4.16356e-06	Pt-17	Pt-17-1	recovered	Not match	NA	NA	24	24	11	1.67394e-12
CASQGLVDENEQFF	TGTGCCAGTCAGGGGCTAGTGGATGAGAATGAGCAGTTCTTC	TRBV19	TRBD1	TRBJ2-1	3	2.47602e-05	Pt-39	Pt-39-1	active	Not match	NA	NA	24	24	11	1.67394e-12
CASQGLVYENEQFF	TGTGCCAGTCAGGGGCTAGTGTATGAGAATGAGCAGTTCTTC	TRBV19	TRBD1	TRBJ2-1	1	8.25341e-06	Pt-39	Pt-39-1	active	Not match	NA	NA	24	24	11	1.0431e-12
CASSLAGGRTQETQYF	TGTGCCAGCAGCTTGGCCGGTGGGAGAACCCAAGAGACCCAGTACTTC	TRBV5-3	TRBD2	TRBJ2-5	2	1.46615e-05	Pt-9	Pt-9-1	active	Not match	NA	NA	24	23	12	5.46184e-09
CASSLAGGRTQETQYF	TGTGCCAGCAGCTTGGCCGGTGGGAGAACCCAAGAGACCCAGTACTTC	TRBV5-5	TRBD2	TRBJ2-5	1	9.04887e-06	Pt-1	Pt-1-2	active	Not match	NA	NA	24	23	12	5.46184e-09
CASSLAGGRTQETQYF	TGTGCCAGCAGCTTGGCCGGTGGGAGAACCCAAGAGACCCAGTACTTC	TRBV5-5	TRBD2	TRBJ2-5	1	1.19332e-05	Pt-1	Pt-1-3	active	Not match	NA	NA	24	23	12	5.46184e-09
CASSLAGGRTQETQYF	TGTGCCAGCAGCTTGGCCGGTGGGAGAACCCAAGAGACCCAGTACTTC	TRBV5-5	TRBD2	TRBJ2-5	10289	0.0580574	Pt-5	Pt-5-5	active	Not match	NA	NA	24	23	12	5.46184e-09
CASSLAGGRTQETQYF	TGTGCCAGCAGCTTGGCCGGTGGGAGAACCCAAGAGACCCAGTACTTC	TRBV5-5	TRBD2	TRBJ2-5	8	4.95727e-05	Pt-9	Pt-9-2	active	Not match	NA	NA	24	23	12	5.46184e-09
CASSLAGGRTQETQYF	TGTGCCAGCAGCTTGGCCGGTGGGAGAACCCAAGAGACCCAGTACTTC	TRBV5-5	TRBD2	TRBJ2-5	12979	0.0585043	Pt-10	Pt-10-5	active	Not match	NA	NA	24	23	12	5.46184e-09
CASSLAGGRTQETQYF	TGTGCCAGCAGCTTGGCCGGTGGGAGAACCCAAGAGACCCAGTACTTC	TRBV5-5	TRBD2	TRBJ2-5	2	1.02405e-05	Pt-5	Pt-5-8	active	Not match	NA	NA	24	23	12	5.46184e-09
CASSLAGGRTQETQYF	TGTGCCAGCAGCTTGGCCGGTGGGAGAACCCAAGAGACCCAGTACTTC	TRBV5-5	TRBD2	TRBJ2-5	2	1.71388e-05	Pt-6	Pt-6-2	recovered	Not match	NA	NA	24	23	12	5.46184e-09
CASSLAGGRTQETQYF	TGTGCCAGCAGCTTGGCCGGTGGGAGAACCCAAGAGACCCAGTACTTC	TRBV5-5	TRBD2	TRBJ2-5	298	0.00225385	Pt-1	Pt-1-9	active	Not match	NA	NA	24	23	12	5.46184e-09
CASSLAGGRTQETQYF	TGTGCCAGCAGCTTGGCCGGTGGGAGAACCCAAGAGACCCAGTACTTC	TRBV5-5	TRBD2	TRBJ2-5	4973	0.0382341	Pt-10	Pt-10-1	active	Not match	NA	NA	24	23	12	5.46e-09
CASSLAGGRTQETQYF	TGTGCCAGCAGCTTGGCCGGTGGGAGAACCCAAGAGACCCAGTACTTC	TRBV5-5	TRBD2	TRBJ2-5	13965	0.0919318	Pt-10	Pt-10-2	active	Not match	NA	NA	24	23	12	5.46184e-09
CASSLAGGRTQETQYF	TGTGCCAGCAGCTTGGCCGGTGGGAGAACCCAAGAGACCCAGTACTTC	TRBV5-5	TRBD2	TRBJ2-5	10224	0.112924	Pt-10	Pt-10-3	active	Not match	NA	NA	24	23	12	5.46184e-09
CASSLAGGRTQETQYF	TGTGCCAGCAGCTTGGCCGGTGGGAGAACCCAAGAGACCCAGTACTTC	TRBV5-5	TRBD2	TRBJ2-5	5240	0.0909754	Pt-10	Pt-10-4	active	Not match	NA	NA	24	23	12	5.46184e-09
CASSLAGGRTQETQYF	TGTGCCAGCAGCTTGGCCGGTGGGAGAACCCAAGAGACCCAGTACTTC	TRBV5-5	TRBD2	TRBJ2-5	7896	0.0531807	Pt-10	Pt-10-6	active	Not match	NA	NA	24	23	12	5.46184e-09
CASSLAGGRTQETQYF	TGTGCCAGCAGCTTGGCCGGTGGGAGAACCCAAGAGACCCAGTACTTC	TRBV5-5	TRBD2	TRBJ2-5	6386	0.0533572	Pt-10	Pt-10-7	active	Not match	NA	NA	24	23	12	5.46184e-09
CASSLAGGRTQETQYF	TGTGCCAGCAGCTTGGCCGGTGGGAGAACCCAAGAGACCCAGTACTTC	TRBV5-5	TRBD2	TRBJ2-5	6937	0.0376945	Pt-10	Pt-10-8	active	Not match	NA	NA	24	23	12	5.46184e-09
CASSLAGGRTQETQYF	TGTGCCAGCAGCTTGGCCGGTGGGAGAACCCAAGAGACCCAGTACTTC	TRBV5-5	TRBD2	TRBJ2-5	1	5.34817e-06	Pt-1	Pt-1-7	active	Not match	NA	NA	24	23	12	5.46184e-09
CASSLAGGRTQETQYF	TGTGCCAGCAGCTTGGCCGGTGGGAGAACCCAAGAGACCCAGTACTTC	TRBV5-5	TRBD2	TRBJ2-5	4	3.30137e-05	Pt-39	Pt-39-1	active	Not match	NA	NA	24	23	12	5.46184e-09
CASRLAGGRTQETQYF	TGTGCCAGCAGGCTGGCCGGTGGGAGAACCCAAGAGACCCAGTACTTC	TRBV5-6	TRBD2	TRBJ2-5	2	1.51265e-05	Pt-1	Pt-1-9	active	Not match	NA	NA	23	23	12	1.71973e-09
CASSLAGGRTQETQYF	TGTGCCAGCAGCTTGGCCGGTGGGAGAACCCAAGAGACCCAGTACTTC	TRBV5-6	TRBD2	TRBJ2-5	1	1.02429e-05	Pt-3	Pt-3-1	active	Not match	NA	NA	24	23	12	5.46184e-09
CASSLEGGRTQETQYF	TGTGCCAGCAGCTTGGAAGGGGGGAGAACCCAAGAGACCCAGTACTTC	TRBV5-7	TRBD1	TRBJ2-5	1	8.35534e-06	Pt-10	Pt-10-7	active	Not match	NA	NA	23	23	12	2.74638e-09
CASSLAGGRTQETQYF	TGTGCCAGCAGCTTGGCCGGTGGGAGAACCCAAGAGACCCAGTACTTC	TRBV5-7	TRBD2	TRBJ2-5	2	8.94731e-06	Pt-14	Pt-14-1	recovered	Not match	NA	NA	24	23	12	5.46184e-09
CASSLAGGRTQETQYF	TGTGCCAGCAGCTTGGCCGGTGGGAGAACCCAAGAGACCCAGTACTTC	TRBV5-7	TRBD2	TRBJ2-5	1	6.03213e-06	Pt-5	Pt-5-7	active	Not match	NA	NA	24	23	12	5.46184e-09
CASSLAGGRTQETQYF	TGTGCCAGCAGCTTGGCCGGTGGGAGAACCCAAGAGACCCAGTACTTC	TRBV5-7	TRBD2	TRBJ2-5	1	9.6724e-06	Pt-6	Pt-6-1	active	Not match	NA	NA	24	23	12	5.46184e-09
CASSWYQGGEQFF	TGTGCCAGCAGTTGGTATCAGGGTGGGGAGCAGTTCTTC	TRBV27	TRBD1	TRBJ2-1	2	1.34703e-05	Pt-10	Pt-10-6	active	Not match	NA	NA	23	23	13	2.23259e-10
CASSWYQGGELFF	TGTGCCAGCAGTTGGTATCAGGGTGGGGAGCTGTTTTTT	TRBV27	TRBD1	TRBJ2-2	1	1.02429e-05	Pt-3	Pt-3-1	active	Not match	NA	NA	24	23	13	4.90705e-10
CASSWYQGGELFF	TGTGCCAGCAGTTGGTATCAGGGTGGGGAGCTGTTTTTT	TRBV27	TRBD1	TRBJ2-2	6479	0.0365589	Pt-5	Pt-5-5	active	Not match	NA	NA	24	23	13	4.90705e-10
CASSWYQGGELFF	TGTGCCAGCAGTTGGTATCAGGGTGGGGAGCTGTTTTTT	TRBV27	TRBD1	TRBJ2-2	5	3.66537e-05	Pt-9	Pt-9-1	active	Not match	NA	NA	24	23	13	4.90705e-10
CASSWYQGGELFF	TGTGCCAGCAGTTGGTATCAGGGTGGGGAGCTGTTTTTT	TRBV27	TRBD1	TRBJ2-2	6	3.71796e-05	Pt-9	Pt-9-2	active	Not match	NA	NA	24	23	13	4.90705e-10
CASSWYQGGELFF	TGTGCCAGCAGTTGGTATCAGGGTGGGGAGCTGTTTTTT	TRBV27	TRBD1	TRBJ2-2	10914	0.0491961	Pt-10	Pt-10-5	active	Not match	NA	NA	24	23	13	4.90705e-10
CASSWYQGGELFF	TGTGCCAGCAGTTGGTATCAGGGTGGGGAGCTGTTTTTT	TRBV27	TRBD1	TRBJ2-2	1	1.38615e-05	Pt-5	Pt-5-3	active	Not match	NA	NA	24	23	13	4.90705e-10
CASSWYQGGELFF	TGTGCCAGCAGTTGGTATCAGGGTGGGGAGCTGTTTTTT	TRBV27	TRBD1	TRBJ2-2	1	1.27709e-05	Pt-5	Pt-5-4	active	Not match	NA	NA	24	23	13	4.90705e-10
CASSWYQGGELFF	TGTGCCAGCAGTTGGTATCAGGGTGGGGAGCTGTTTTTT	TRBV27	TRBD1	TRBJ2-2	1	6.61783e-06	Pt-5	Pt-5-6	active	Not match	NA	NA	24	23	13	4.90705e-10
CASSWYQGGELFF	TGTGCCAGCAGTTGGTATCAGGGTGGGGAGCTGTTTTTT	TRBV27	TRBD1	TRBJ2-2	1	8.56942e-06	Pt-6	Pt-6-2	recovered	Not match	NA	NA	24	23	13	4.90705e-10
CASSWYQGGELFF	TGTGCCAGCAGTTGGTATCAGGGTGGGGAGCTGTTTTTT	TRBV27	TRBD1	TRBJ2-2	1	6.82664e-06	Pt-38	Pt-38-1	recovered	Not match	NA	NA	24	23	13	4.90705e-10
CASSWYQGGELFF	TGTGCCAGCAGTTGGTATCAGGGTGGGGAGCTGTTTTTT	TRBV27	TRBD1	TRBJ2-2	5579	0.0421955	Pt-1	Pt-1-9	active	Not match	NA	NA	24	23	13	4.90705e-10
CASSWYQGGELFF	TGTGCCAGCAGTTGGTATCAGGGTGGGGAGCTGTTTTTT	TRBV27	TRBD1	TRBJ2-2	11447	0.0880085	Pt-10	Pt-10-1	active	Not match	NA	NA	24	23	13	4.91e-10
CASSWYQGGELFF	TGTGCCAGCAGTTGGTATCAGGGTGGGGAGCTGTTTTTT	TRBV27	TRBD1	TRBJ2-2	7051	0.0464169	Pt-10	Pt-10-2	active	Not match	NA	NA	24	23	13	4.90705e-10
CASSWYQGGELFF	TGTGCCAGCAGTTGGTATCAGGGTGGGGAGCTGTTTTTT	TRBV27	TRBD1	TRBJ2-2	3503	0.0386905	Pt-10	Pt-10-3	active	Not match	NA	NA	24	23	13	4.90705e-10
CASSWYQGGELFF	TGTGCCAGCAGTTGGTATCAGGGTGGGGAGCTGTTTTTT	TRBV27	TRBD1	TRBJ2-2	3847	0.0667905	Pt-10	Pt-10-4	active	Not match	NA	NA	24	23	13	4.90705e-10
CASSWYQGGELFF	TGTGCCAGCAGTTGGTATCAGGGTGGGGAGCTGTTTTTT	TRBV27	TRBD1	TRBJ2-2	3001	0.0202122	Pt-10	Pt-10-6	active	Not match	NA	NA	24	23	13	4.90705e-10
CASSWYQGGELFF	TGTGCCAGCAGTTGGTATCAGGGTGGGGAGCTGTTTTTT	TRBV27	TRBD1	TRBJ2-2	3206	0.0267872	Pt-10	Pt-10-7	active	Not match	NA	NA	24	23	13	4.90705e-10
CASSWYQGGELFF	TGTGCCAGCAGTTGGTATCAGGGTGGGGAGCTGTTTTTT	TRBV27	TRBD1	TRBJ2-2	7348	0.0399278	Pt-10	Pt-10-8	active	Not match	NA	NA	24	23	13	4.90705e-10
CASSWYQGGELFF	TGTGCCAGCAGTTGGTATCAGGGTGGGGAGCTGTTTTTT	TRBV27	TRBD1	TRBJ2-2	1	5.15756e-06	Pt-1	Pt-1-8	active	Not match	NA	NA	24	23	13	4.90705e-10
CASSWYQGGELFF	TGTGCCAGCAGTTGGTATCAGGGTGGGGAGCTGTTTTTT	TRBV27	TRBD1	TRBJ2-2	1	9.35804e-06	Pt-3	Pt-3-2	active	Not match	NA	NA	24	23	13	4.90705e-10
CASSWYQGGELFF	TGTGCCAGCAGTTGGTATCAGGGTGGGGAGCTGTTTTTT	TRBV27	TRBD1	TRBJ2-2	1	7.66342e-06	Pt-45	Pt-45-1	recovered	Not match	NA	NA	24	23	13	4.90705e-10
CASSWYQGGELFF	TGTGCCAGCAGTTGGTATCAGGGTGGGGAGCTGTTTTTT	TRBV27	TRBD1	TRBJ2-2	2	1.65068e-05	Pt-39	Pt-39-1	active	Not match	NA	NA	24	23	13	4.90705e-10
CASSWYQGGELFF	TGTGCCAGCAGTTGGTATCAGGGTGGGGAGCTGTTTTTT	TRBV27	TRBD1	TRBJ2-2	1	8.65898e-06	Pt-8	Pt-8-1	active	Not match	NA	NA	24	23	13	4.90705e-10
CASSWYQGGELYF	TGTGCCAGCAGTTGGTATCAGGGTGGGGAGCTGTACTTC	TRBV27	TRBD1	TRBJ2-6	1	4.50761e-06	Pt-10	Pt-10-5	active	Not match	NA	NA	23	23	13	2.93747e-13
CATSRDWGQQGEQFF	TGTGCCACCAGCAGAGATTGGGGCCAACAGGGTGAGCAGTTCTTC	TRBV15	TRBD1	TRBJ2-1	2	2.04857e-05	Pt-3	Pt-3-1	active	Not match	NA	NA	19	19	20	1.27376e-12
CATSRDWGQQGEQFF	TGTGCCACCAGCAGAGATTGGGGCCAACAGGGTGAGCAGTTCTTC	TRBV15	TRBD1	TRBJ2-1	9309	0.0525276	Pt-5	Pt-5-5	active	Not match	NA	NA	19	19	20	1.27376e-12
CATSRDWGQQGEQFF	TGTGCCACCAGCAGAGATTGGGGCCAACAGGGTGAGCAGTTCTTC	TRBV15	TRBD1	TRBJ2-1	2	1.46615e-05	Pt-9	Pt-9-1	active	Not match	NA	NA	19	19	20	1.27376e-12
CATSRDWGQQGEQFF	TGTGCCACCAGCAGAGATTGGGGCCAACAGGGTGAGCAGTTCTTC	TRBV15	TRBD1	TRBJ2-1	4	2.47864e-05	Pt-9	Pt-9-2	active	Not match	NA	NA	19	19	20	1.27376e-12
CATSRDWGQQGEQFF	TGTGCCACCAGCAGAGATTGGGGCCAACAGGGTGAGCAGTTCTTC	TRBV15	TRBD1	TRBJ2-1	10412	0.0469333	Pt-10	Pt-10-5	active	Not match	NA	NA	19	19	20	1.27376e-12
CATSRDWGQQGEQFF	TGTGCCACCAGCAGAGATTGGGGCCAACAGGGTGAGCAGTTCTTC	TRBV15	TRBD1	TRBJ2-1	1	8.56942e-06	Pt-6	Pt-6-2	recovered	Not match	NA	NA	19	19	20	1.27376e-12
CATSRDWGQQGEQFF	TGTGCCACCAGCAGAGATTGGGGCCAACAGGGTGAGCAGTTCTTC	TRBV15	TRBD1	TRBJ2-1	7	2.90379e-05	Pt-33	Pt-33-1	recovered	Not match	NA	NA	19	19	20	1.27376e-12
CATSRDWGQQGEQFF	TGTGCCACCAGCAGAGATTGGGGCCAACAGGGTGAGCAGTTCTTC	TRBV15	TRBD1	TRBJ2-1	2	1.36533e-05	Pt-38	Pt-38-1	recovered	Not match	NA	NA	19	19	20	1.27376e-12
CATSRDWGQQGEQFF	TGTGCCACCAGCAGAGATTGGGGCCAACAGGGTGAGCAGTTCTTC	TRBV15	TRBD1	TRBJ2-1	1667	0.012608	Pt-1	Pt-1-9	active	Not match	NA	NA	19	19	20	1.27376e-12
CATSRDWGQQGEQFF	TGTGCCACCAGCAGAGATTGGGGCCAACAGGGTGAGCAGTTCTTC	TRBV15	TRBD1	TRBJ2-1	2240	0.0172219	Pt-10	Pt-10-1	active	Not match	NA	NA	19	19	20	1.27e-12
CATSRDWGQQGEQFF	TGTGCCACCAGCAGAGATTGGGGCCAACAGGGTGAGCAGTTCTTC	TRBV15	TRBD1	TRBJ2-1	9268	0.0610114	Pt-10	Pt-10-2	active	Not match	NA	NA	19	19	20	1.27376e-12
CATSRDWGQQGEQFF	TGTGCCACCAGCAGAGATTGGGGCCAACAGGGTGAGCAGTTCTTC	TRBV15	TRBD1	TRBJ2-1	5614	0.0620064	Pt-10	Pt-10-3	active	Not match	NA	NA	19	19	20	1.27376e-12
CATSRDWGQQGEQFF	TGTGCCACCAGCAGAGATTGGGGCCAACAGGGTGAGCAGTTCTTC	TRBV15	TRBD1	TRBJ2-1	3857	0.0669641	Pt-10	Pt-10-4	active	Not match	NA	NA	19	19	20	1.27376e-12
CATSRDWGQQGEQFF	TGTGCCACCAGCAGAGATTGGGGCCAACAGGGTGAGCAGTTCTTC	TRBV15	TRBD1	TRBJ2-1	5064	0.0341067	Pt-10	Pt-10-6	active	Not match	NA	NA	19	19	20	1.27376e-12
CATSRDWGQQGEQFF	TGTGCCACCAGCAGAGATTGGGGCCAACAGGGTGAGCAGTTCTTC	TRBV15	TRBD1	TRBJ2-1	4781	0.0399469	Pt-10	Pt-10-7	active	Not match	NA	NA	19	19	20	1.27376e-12
CATSRDWGQQGEQFF	TGTGCCACCAGCAGAGATTGGGGCCAACAGGGTGAGCAGTTCTTC	TRBV15	TRBD1	TRBJ2-1	8077	0.0438891	Pt-10	Pt-10-8	active	Not match	NA	NA	19	19	20	1.27376e-12
CATSRDWGQQGEQFF	TGTGCCACCAGCAGAGATTGGGGCCAACAGGGTGAGCAGTTCTTC	TRBV15	TRBD1	TRBJ2-1	34	0.000187388	Pt-25	Pt-25-2	active	Not match	NA	NA	19	19	20	1.27376e-12
CATSRDWGQQGEQFF	TGTGCCACCAGCAGAGATTGGGGCCAACAGGGTGAGCAGTTCTTC	TRBV15	TRBD1	TRBJ2-1	20	0.000189283	Pt-41	Pt-41-1	active	Not match	NA	NA	19	19	20	1.27376e-12
CATSRDWGQQGEQFF	TGTGCCACCAGCAGAGATTGGGGCCAACAGGGTGAGCAGTTCTTC	TRBV15	TRBD1	TRBJ2-1	2	1.89116e-05	Pt-8	Pt-8-2	active	Not match	NA	NA	19	19	20	1.27376e-12
CASVPRGLTDTQYF	TGTGCCAGCGTCCCGCGCGGCCTCACAGATACGCAGTATTTT	TRBV6-1	TRBD1	TRBJ2-3	2	1.75605e-05	Pt-2	Pt-2-3	active	Not match	NA	NA	18	18	22	9.26203e-10
CASVPRGLTDTQYF	TGTGCCAGCGTCCCGCGCGGCCTCACAGATACGCAGTATTTT	TRBV6-1	TRBD1	TRBJ2-3	230	0.00129781	Pt-5	Pt-5-5	active	Not match	NA	NA	18	18	22	9.26203e-10
CASVPRGLTDTQYF	TGTGCCAGCGTCCCGCGCGGCCTCACAGATACGCAGTATTTT	TRBV6-1	TRBD1	TRBJ2-3	1	6.79537e-06	Pt-7	Pt-7-2	active	Not match	NA	NA	18	18	22	9.26203e-10
CASVPRGLTDTQYF	TGTGCCAGCGTCCCGCGCGGCCTCACAGATACGCAGTATTTT	TRBV6-1	TRBD1	TRBJ2-3	10	9.04953e-05	Pt-1	Pt-1-4	active	Not match	NA	NA	18	18	22	9.26203e-10
CASVPRGLTDTQYF	TGTGCCAGCGTCCCGCGCGGCCTCACAGATACGCAGTATTTT	TRBV6-1	TRBD1	TRBJ2-3	193	0.000869969	Pt-10	Pt-10-5	active	Not match	NA	NA	18	18	22	9.26203e-10
CASVPRGLTDTQYF	TGTGCCAGCGTCCCGCGCGGCCTCACAGATACGCAGTATTTT	TRBV6-1	TRBD1	TRBJ2-3	5945	0.0595024	Pt-5	Pt-5-1	active	Not match	NA	NA	18	18	22	9.26203e-10
CASVPRGLTDTQYF	TGTGCCAGCGTCCCGCGCGGCCTCACAGATACGCAGTATTTT	TRBV6-1	TRBD1	TRBJ2-3	10271	0.0816448	Pt-5	Pt-5-2	active	Not match	NA	NA	18	18	22	9.26203e-10
CASVPRGLTDTQYF	TGTGCCAGCGTCCCGCGCGGCCTCACAGATACGCAGTATTTT	TRBV6-1	TRBD1	TRBJ2-3	1207	0.0167309	Pt-5	Pt-5-3	active	Not match	NA	NA	18	18	22	9.26203e-10
CASVPRGLTDTQYF	TGTGCCAGCGTCCCGCGCGGCCTCACAGATACGCAGTATTTT	TRBV6-1	TRBD1	TRBJ2-3	2410	0.0307779	Pt-5	Pt-5-4	active	Not match	NA	NA	18	18	22	9.26203e-10
CASVPRGLTDTQYF	TGTGCCAGCGTCCCGCGCGGCCTCACAGATACGCAGTATTTT	TRBV6-1	TRBD1	TRBJ2-3	2931	0.0193969	Pt-5	Pt-5-6	active	Not match	NA	NA	18	18	22	9.26203e-10
CASVPRGLTDTQYF	TGTGCCAGCGTCCCGCGCGGCCTCACAGATACGCAGTATTTT	TRBV6-1	TRBD1	TRBJ2-3	2911	0.0175595	Pt-5	Pt-5-7	active	Not match	NA	NA	18	18	22	9.26203e-10
CASVPRGLTDTQYF	TGTGCCAGCGTCCCGCGCGGCCTCACAGATACGCAGTATTTT	TRBV6-1	TRBD1	TRBJ2-3	12994	0.0665329	Pt-5	Pt-5-8	active	Not match	NA	NA	18	18	22	9.26203e-10
CASVPRGLTDTQYF	TGTGCCAGCGTCCCGCGCGGCCTCACAGATACGCAGTATTTT	TRBV6-1	TRBD1	TRBJ2-3	1	8.56942e-06	Pt-6	Pt-6-2	recovered	Not match	NA	NA	18	18	22	9.26203e-10
CASVPRGLTDTQYF	TGTGCCAGCGTCCCGCGCGGCCTCACAGATACGCAGTATTTT	TRBV6-1	TRBD1	TRBJ2-3	1	8.35534e-06	Pt-10	Pt-10-7	active	Not match	NA	NA	18	18	22	9.26203e-10
CASVPRGLTDTQYF	TGTGCCAGCGTCCCGCGCGGCCTCACAGATACGCAGTATTTT	TRBV6-1	TRBD1	TRBJ2-3	1	9.46414e-06	Pt-41	Pt-41-1	active	Not match	NA	NA	18	18	22	9.26203e-10
CASVPRGLTDTQYF	TGTGCCAGCGTCCCGCGCGGCCTCACAGATACGCAGTATTTT	TRBV6-1	TRBD1	TRBJ2-3	1	5.19837e-06	Pt-34	Pt-34-1	recovered	Not match	NA	NA	18	18	22	9.26203e-10
CASVPRGLTDTQYF	TGTGCCAGCGTCCCGCGCGGCCTCACAGATACGCAGTATTTT	TRBV6-1	TRBD1	TRBJ2-3	1	2.00973e-05	Pt-11	Pt-11-1	recovered	Not match	NA	NA	18	18	22	9.26203e-10
CASVPRGLTDTQYF	TGTGCCAGCGTCCCGCGCGGCCTCACAGATACGCAGTATTTT	TRBV6-5	TRBD1	TRBJ2-3	2	1.51265e-05	Pt-1	Pt-1-9	active	Not match	NA	NA	18	18	22	9.26203e-10
CASGLVGSVGPMYEQYF	TGTGCCAGCGGTTTAGTTGGTTCGGTCGGACCTATGTACGAGCAGTACTTC	TRBV27	NA	TRBJ2-7	1	5.52718e-06	Pt-22	Pt-22-1	active	Not match	NA	NA	17	17	23	4.97335e-14
CASSLVGSVGPMYEQYF	TGTGCCAGCAGTTTAGTTGGTTCGGTCGGACCCATGTACGAGCAGTACTTC	TRBV27	NA	TRBJ2-7	2	9.68673e-06	Pt-28	Pt-28-1	recovered	Not match	NA	NA	18	17	23	2.20026e-13
CASSLVGSVGPMYEQYF	TGTGCCAGCAGTTTAGTTGGTTCGGTCGGACCCATGTACGAGCAGTACTTC	TRBV27	NA	TRBJ2-7	47	0.000311038	Pt-5	Pt-5-6	active	Not match	NA	NA	18	17	23	2.20026e-13
CASSLVGSVGPMYEQYF	TGTGCCAGCAGTTTAGTTGGTTCGGTCGGACCCATGTACGAGCAGTACTTC	TRBV27	NA	TRBJ2-7	21	0.000126675	Pt-5	Pt-5-7	active	Not match	NA	NA	18	17	23	2.20026e-13
CASSLVGSVGPMYEQYF	TGTGCCAGCAGTTTAGTTGGTTCGGTCGGACCCATGTACGAGCAGTACTTC	TRBV27	NA	TRBJ2-7	48	0.000245773	Pt-5	Pt-5-8	active	Not match	NA	NA	18	17	23	2.20026e-13
CASSLVGSVGPMYEQYF	TGTGCCAGCAGTTTAGTTGGTTCGGTCGGACCCATGTACGAGCAGTACTTC	TRBV27	NA	TRBJ2-7	23	9.54103e-05	Pt-33	Pt-33-1	recovered	Not match	NA	NA	18	17	23	2.20026e-13
CASSLVGSVGPMYEQYF	TGTGCCAGCAGTTTAGTTGGTTCGGTCGGACCCATGTACGAGCAGTACTTC	TRBV27	NA	TRBJ2-7	18	0.00012288	Pt-38	Pt-38-1	recovered	Not match	NA	NA	18	17	23	2.20026e-13
CASSLVGSVGPMYEQYF	TGTGCCAGCAGTTTAGTTGGTTCGGTCGGACCCATGTACGAGCAGTACTTC	TRBV27	NA	TRBJ2-7	11	5.97722e-05	Pt-10	Pt-10-8	active	Not match	NA	NA	18	17	23	2.20026e-13
CASSLVGSVGPMYEQYF	TGTGCCAGCAGTTTAGTTGGTTCGGTCGGACCCATGTACGAGCAGTACTTC	TRBV27	NA	TRBJ2-7	155	0.000799422	Pt-1	Pt-1-8	active	Not match	NA	NA	18	17	23	2.20026e-13
CASSLVGSVGPMYEQYF	TGTGCCAGCAGTTTAGTTGGTTCGGTCGGACCCATGTACGAGCAGTACTTC	TRBV27	NA	TRBJ2-7	22	0.000142857	Pt-20	Pt-20-1	active	Not match	NA	NA	18	17	23	2.20026e-13
CASSLVGSVGPMYEQYF	TGTGCCAGCAGTTTAGTTGGTTCGGTCGGACCCATGTACGAGCAGTACTTC	TRBV27	NA	TRBJ2-7	6	4.90725e-05	Pt-32	Pt-32-1	recovered	Not match	NA	NA	18	17	23	2.20026e-13
CASSLVGSVGPMYEQYF	TGTGCCAGCAGTTTAGTTGGTTCGGTCGGACCCATGTACGAGCAGTACTTC	TRBV27	NA	TRBJ2-7	1	6.27699e-06	Pt-35	Pt-35-1	recovered	Not match	NA	NA	18	17	23	2.20026e-13
CASSLVGSVGPMYEQYF	TGTGCCAGCAGTTTAGTTGGTTCGGTCGGACCCATGTACGAGCAGTACTTC	TRBV27	NA	TRBJ2-7	14	7.27772e-05	Pt-34	Pt-34-1	recovered	Not match	NA	NA	18	17	23	2.20026e-13
CASSLVGSVGPMYEQYF	TGTGCCAGCAGTTTAGTTGGTTCGGTCGGACCCATGTACGAGCAGTACTTC	TRBV27	NA	TRBJ2-7	129	0.00114146	Pt-23	Pt-23-1	active	Not match	NA	NA	18	17	23	2.20026e-13
CASSLVGSVGPMYEQYF	TGTGCCAGCAGTTTAGTTGGTTCGGTCGGACCCATGTACGAGCAGTACTTC	TRBV27	NA	TRBJ2-7	83	0.000458756	Pt-22	Pt-22-1	active	Not match	NA	NA	18	17	23	2.20026e-13
CASSLVGSVGPMYEQYF	TGTGCCAGCAGTTTAGTTGGTTCGGTCGGACCCATGTACGAGCAGTACTTC	TRBV27	NA	TRBJ2-7	71	0.000316147	Pt-24	Pt-24-1	active	Not match	NA	NA	18	17	23	2.20026e-13
CASSLVGSVGPMYEQYF	TGTGCCAGCAGTTTAGTTGGTTCGGTCGGACCCATGTACGAGCAGTACTTC	TRBV27	NA	TRBJ2-7	27	0.000212072	Pt-40	Pt-40-1	active	Not match	NA	NA	18	17	23	2.20026e-13
CASSLVGSVGLMYEQYF	TGTGCCAGCAGTTTAGTTGGTTCGGTCGGACTTATGTACGAGCAGTACTTC	TRBV27	TRBD2	TRBJ2-7	1	8.84854e-06	Pt-23	Pt-23-1	active	Not match	NA	NA	17	17	23	2.181e-13
CASSLVGSVGPMYEQYF	TGTGCCAGCAGTTTAGTTGGTTCGGTAGGACCCATGTACGAGCAGTACTTC	TRBV27	TRBD2	TRBJ2-7	24	0.000163839	Pt-38	Pt-38-1	recovered	Not match	NA	NA	18	17	23	2.20026e-13
CASSPIRQGAADTQYF	TGTGCCAGCAGTCCCATACGACAGGGGGCCGCAGATACGCAGTATTTT	TRBV27	TRBD1	TRBJ2-3	1	7.94906e-06	Pt-5	Pt-5-2	active	Not match	NA	NA	17	17	25	1.56461e-10
CASSPIRQGAKDTQYF	TGTGCCAGCAGTCCCATACGACAGGGGGCGAAGGATACGCAGTATTTT	TRBV27	TRBD1	TRBJ2-3	1	1.03102e-05	Pt-1	Pt-1-1	active	Not match	NA	NA	17	17	25	2.76657e-11
CASSPIRQGAKDTQYF	TGTGCCAGCAGTCCCATACGACAGGGGGCGAAGGATACGCAGTATTTT	TRBV27	TRBD1	TRBJ2-3	1	9.05371e-06	Pt-2	Pt-2-1	active	Not match	NA	NA	17	17	25	2.76657e-11
CASSPIRQGAKDTQYF	TGTGCCAGCAGTCCCATACGACAGGGGGCGAAGGATACGCAGTATTTT	TRBV27	TRBD1	TRBJ2-3	360	0.00203136	Pt-5	Pt-5-5	active	Not match	NA	NA	17	17	25	2.76657e-11
CASSPIRQGAKDTQYF	TGTGCCAGCAGTCCCATACGACAGGGGGCGAAGGATACGCAGTATTTT	TRBV27	TRBD1	TRBJ2-3	2	1.35907e-05	Pt-7	Pt-7-2	active	Not match	NA	NA	17	17	25	2.76657e-11
CASSPIRQGAKDTQYF	TGTGCCAGCAGTCCCATACGACAGGGGGCGAAGGATACGCAGTATTTT	TRBV27	TRBD1	TRBJ2-3	1	7.33073e-06	Pt-9	Pt-9-1	active	Not match	NA	NA	17	17	25	2.76657e-11
CASSPIRQGAKDTQYF	TGTGCCAGCAGTCCCATACGACAGGGGGCGAAGGATACGCAGTATTTT	TRBV27	TRBD1	TRBJ2-3	4	3.61981e-05	Pt-1	Pt-1-4	active	Not match	NA	NA	17	17	25	2.76657e-11
CASSPIRQGAKDTQYF	TGTGCCAGCAGTCCCATACGACAGGGGGCGAAGGATACGCAGTATTTT	TRBV27	TRBD1	TRBJ2-3	205	0.00092406	Pt-10	Pt-10-5	active	Not match	NA	NA	17	17	25	2.76657e-11
CASSPIRQGAKDTQYF	TGTGCCAGCAGTCCCATACGACAGGGGGCGAAGGATACGCAGTATTTT	TRBV27	TRBD1	TRBJ2-3	4530	0.0453399	Pt-5	Pt-5-1	active	Not match	NA	NA	17	17	25	2.76657e-11
CASSPIRQGAKDTQYF	TGTGCCAGCAGTCCCATACGACAGGGGGCGAAGGATACGCAGTATTTT	TRBV27	TRBD1	TRBJ2-3	7739	0.0615178	Pt-5	Pt-5-2	active	Not match	NA	NA	17	17	25	2.76657e-11
CASSPIRQGAKDTQYF	TGTGCCAGCAGTCCCATACGACAGGGGGCGAAGGATACGCAGTATTTT	TRBV27	TRBD1	TRBJ2-3	2139	0.0296499	Pt-5	Pt-5-3	active	Not match	NA	NA	17	17	25	2.76657e-11
CASSPIRQGAKDTQYF	TGTGCCAGCAGTCCCATACGACAGGGGGCGAAGGATACGCAGTATTTT	TRBV27	TRBD1	TRBJ2-3	2288	0.0292198	Pt-5	Pt-5-4	active	Not match	NA	NA	17	17	25	2.76657e-11
CASSPIRQGAKDTQYF	TGTGCCAGCAGTCCCATACGACAGGGGGCGAAGGATACGCAGTATTTT	TRBV27	TRBD1	TRBJ2-3	2137	0.0141423	Pt-5	Pt-5-6	active	Not match	NA	NA	17	17	25	2.76657e-11
CASSPIRQGAKDTQYF	TGTGCCAGCAGTCCCATACGACAGGGGGCGAAGGATACGCAGTATTTT	TRBV27	TRBD1	TRBJ2-3	4250	0.0256365	Pt-5	Pt-5-7	active	Not match	NA	NA	17	17	25	2.76657e-11
CASSPIRQGAKDTQYF	TGTGCCAGCAGTCCCATACGACAGGGGGCGAAGGATACGCAGTATTTT	TRBV27	TRBD1	TRBJ2-3	10399	0.0532457	Pt-5	Pt-5-8	active	Not match	NA	NA	17	17	25	2.76657e-11
CASSPIRQGAKDTQYF	TGTGCCAGCAGTCCCATACGACAGGGGGCGAAGGATACGCAGTATTTT	TRBV27	TRBD1	TRBJ2-3	1	7.56327e-06	Pt-1	Pt-1-9	active	Not match	NA	NA	17	17	25	2.76657e-11
CASSPIRQGAKDTQYF	TGTGCCAGCAGTCCCATACGACAGGGGGCGAAGGATACGCAGTATTTT	TRBV27	TRBD1	TRBJ2-3	2	1.53767e-05	Pt-10	Pt-10-1	active	Not match	NA	NA	17	17	25	2.77e-11
CASSPIRQGAKDTQYF	TGTGCCAGCAGTCCCATACGACAGGGGGCGAAGGATACGCAGTATTTT	TRBV27	TRBD1	TRBJ2-3	1	9.6724e-06	Pt-6	Pt-6-1	active	Not match	NA	NA	17	17	25	2.76657e-11
CASSSQGRTDTQYF	TGTGCCAGCAGCTCCCAGGGACGCACAGATACGCAGTATTTT	TRBV11-3	TRBD1	TRBJ2-3	40	0.000165931	Pt-33	Pt-33-1	recovered	Not match	NA	NA	15	15	29	9.81234e-08
CASSRQGATDTQYF	TGTGCCAGCAGTAGACAGGGGGCAACAGATACGCAGTATTTT	TRBV12-3	TRBD1	TRBJ2-3	1	6.19659e-06	Pt-9	Pt-9-2	active	Not match	NA	NA	17	17	29	1.25834e-07
CASSRQGRTDTQYF	TGTGCCAGCAGTCGACAGGGGAGGACAGATACGCAGTATTTT	TRBV12-3	TRBD1	TRBJ2-3	24	0.000301515	Pt-44	Pt-44-1	active	Not match	NA	NA	24	17	29	1.5575e-07
CATSRQGRTDTQYF	TGTGCCACCAGCAGACAGGGCCGCACAGATACGCAGTATTTT	TRBV15	TRBD2	TRBJ2-3	1	4.50761e-06	Pt-10	Pt-10-5	active	Not match	NA	NA	17	17	29	7.93865e-09
CATSRQGRTDTQYF	TGTGCCACCAGCAGACAGGGCCGCACAGATACGCAGTATTTT	TRBV15	TRBD2	TRBJ2-3	1	7.68835e-06	Pt-10	Pt-10-1	active	Not match	NA	NA	17	17	29	7.94e-09
CATSRQGRTDTQYF	TGTGCCACCAGCAGACAGGGCCGCACAGATACGCAGTATTTT	TRBV15	TRBD2	TRBJ2-3	2	1.3166e-05	Pt-10	Pt-10-2	active	Not match	NA	NA	17	17	29	7.93865e-09
CASSRQGRTDTQYF	TGTGCCAGCTCAAGACAGGGTCGCACAGATACGCAGTATTTT	TRBV18	TRBD1	TRBJ2-3	8	3.87469e-05	Pt-28	Pt-28-1	recovered	Not match	NA	NA	24	17	29	1.5575e-07
CASNRQGRTDTQYF	TGTGCCAGTAACCGACAGGGCCGCACAGATACGCAGTATTTT	TRBV19	TRBD1	TRBJ2-3	1	5.43384e-06	Pt-10	Pt-10-8	active	Not match	NA	NA	16	16	29	6.98812e-09
CASRRQGRTDTQYF	TGTGCCAGTAGACGACAGGGCCGCACAGATACGCAGTATTTT	TRBV19	TRBD1	TRBJ2-3	1	9.46414e-06	Pt-41	Pt-41-1	active	Match	ORF1ab	FVDGVPFVV	16	16	29	3.9634e-08
CASSRQGFTDTQYF	TGTGCCAGTAGTAGACAGGGGTTCACAGATACGCAGTATTTT	TRBV19	TRBD1	TRBJ2-3	1	7.68835e-06	Pt-10	Pt-10-1	active	Not match	NA	NA	17	17	29	5.21e-08
CASSRQGRTDTQYF	TGTGCCAGTAGTAGACAGGGCCGCACAGATACGCAGTATTTT	TRBV19	TRBD1	TRBJ2-3	3273	0.0184685	Pt-5	Pt-5-5	active	Not match	NA	NA	24	17	29	1.5575e-07
CASSRQGRTDTQYF	TGTGCCAGTAGTAGACAGGGCCGCACAGATACGCAGTATTTT	TRBV19	TRBD1	TRBJ2-3	3	2.19922e-05	Pt-9	Pt-9-1	active	Not match	NA	NA	24	17	29	1.5575e-07
CASSRQGRTDTQYF	TGTGCCAGTAGTAGACAGGGCCGCACAGATACGCAGTATTTT	TRBV19	TRBD1	TRBJ2-3	2	1.23932e-05	Pt-9	Pt-9-2	active	Not match	NA	NA	24	17	29	1.5575e-07
CASSRQGRTDTQYF	TGTGCCAGTAGTAGACAGGGCCGCACAGATACGCAGTATTTT	TRBV19	TRBD1	TRBJ2-3	3217	0.014501	Pt-10	Pt-10-5	active	Not match	NA	NA	24	17	29	1.5575e-07
CASSRQGRTDTQYF	TGTGCCAGTAGTAGACAGGGCCGCACAGATACGCAGTATTTT	TRBV19	TRBD1	TRBJ2-3	3468	0.0266632	Pt-10	Pt-10-1	active	Not match	NA	NA	24	17	29	1.56e-07
CASSRQGRTDTQYF	TGTGCCAGTAGTAGACAGGGCCGCACAGATACGCAGTATTTT	TRBV19	TRBD1	TRBJ2-3	2205	0.0145156	Pt-10	Pt-10-2	active	Not match	NA	NA	24	17	29	1.5575e-07
CASSRQGRTDTQYF	TGTGCCAGTAGTAGACAGGGCCGCACAGATACGCAGTATTTT	TRBV19	TRBD1	TRBJ2-3	2189	0.0241774	Pt-10	Pt-10-3	active	Not match	NA	NA	24	17	29	1.5575e-07
CASSRQGRTDTQYF	TGTGCCAGTAGTAGACAGGGCCGCACAGATACGCAGTATTTT	TRBV19	TRBD1	TRBJ2-3	2061	0.0357825	Pt-10	Pt-10-4	active	Not match	NA	NA	24	17	29	1.5575e-07
CASSRQGRTDTQYF	TGTGCCAGTAGTAGACAGGGCCGCACAGATACGCAGTATTTT	TRBV19	TRBD1	TRBJ2-3	1753	0.0118067	Pt-10	Pt-10-6	active	Not match	NA	NA	24	17	29	1.5575e-07
CASSRQGRTDTQYF	TGTGCCAGTAGTAGACAGGGCCGCACAGATACGCAGTATTTT	TRBV19	TRBD1	TRBJ2-3	3062	0.025584	Pt-10	Pt-10-7	active	Not match	NA	NA	24	17	29	1.5575e-07
CASSRQGRTDTQYF	TGTGCCAGTAGTAGACAGGGCCGCACAGATACGCAGTATTTT	TRBV19	TRBD1	TRBJ2-3	6049	0.0328693	Pt-10	Pt-10-8	active	Not match	NA	NA	24	17	29	1.5575e-07
CASSRQGRTDTQYF	TGTGCCAGTAGTAGACAGGGCCGCACAGATACGCAGTATTTT	TRBV19	TRBD1	TRBJ2-3	131	0.0012398	Pt-41	Pt-41-1	active	Not match	NA	NA	24	17	29	1.5575e-07
CASSRTGRTDTQYF	TGTGCCAGCAGTCGGACAGGGAGGACAGATACGCAGTATTTT	TRBV6-1	TRBD1	TRBJ2-3	6	2.90602e-05	Pt-28	Pt-28-1	recovered	Not match	NA	NA	16	15	29	1.56874e-07
CASSRQGDTDTQYF	TGTGCCAGCAGTCGCCAGGGGGACACAGATACGCAGTATTTT	TRBV6-3	TRBD1	TRBJ2-3	10	4.84337e-05	Pt-28	Pt-28-1	recovered	Not match	NA	NA	17	17	29	7.64305e-08
CASSRQGRTDTQYF	TGTGCCAGCAGCCGACAGGGTAGAACAGATACGCAGTATTTT	TRBV7-2	TRBD1	TRBJ2-3	7	2.90379e-05	Pt-33	Pt-33-1	recovered	Not match	NA	NA	24	17	29	1.5575e-07
CASSLGTGGEKLFF	TGTGCCAGCAGCCTGGGGACAGGGGGTGAAAAACTGTTTTTT	TRBV11-1	TRBD1	TRBJ1-4	1	9.45582e-06	Pt-8	Pt-8-2	active	Not match	NA	NA	12	12	30	2.27801e-07
CASSLGQGGEKLFF	TGTGCCAGCAGTTTAGGGCAGGGTGGAGAAAAACTGTTTTTT	TRBV12-3	NA	TRBJ1-4	26	0.000214589	Pt-39	Pt-39-1	active	Not match	NA	NA	20	16	30	2.36837e-07
CASSLGQGAEKLFF	TGTGCCAGCAGTTTAGGGCAGGGGGCGGAAAAACTGTTTTTT	TRBV12-3	TRBD1	TRBJ1-4	10	5.58241e-05	Pt-29	Pt-29-1	recovered	Not match	NA	NA	16	16	30	1.27001e-07
CASSLGQGGEKLFF	TGTGCCAGCAGCCTAGGACAGGGTGGAGAAAAACTGTTTTTT	TRBV12-3	TRBD1	TRBJ1-4	1	8.25341e-06	Pt-39	Pt-39-1	active	Not match	NA	NA	20	16	30	2.36837e-07
CASSLRQGGEKLFF	TGTGCCAGCAGCTTACGACAGGGCGGTGAAAAACTGTTTTTT	TRBV13	TRBD1	TRBJ1-4	12	0.00011347	Pt-8	Pt-8-2	active	Not match	NA	NA	12	12	30	1.03945e-07
CASSLGQGGEKLFF	TGTGCCAGCTCACTCGGACAGGGAGGGGAAAAACTGTTTTTT	TRBV18	TRBD1	TRBJ1-4	16	6.6617e-05	Pt-17	Pt-17-1	recovered	Not match	NA	NA	20	16	30	2.36837e-07
CASSLGQGGEKLFF	TGTGCCAGCAGTTTGGGTCAGGGAGGGGAAAAACTGTTTTTT	TRBV27	TRBD2	TRBJ1-4	11	5.3277e-05	Pt-28	Pt-28-1	recovered	Not match	NA	NA	20	16	30	2.36837e-07
CASSLGQGGEKLFF	TGCGCCAGCAGCTTGGGCCAGGGCGGTGAAAAACTGTTTTTT	TRBV5-1	TRBD1	TRBJ1-4	2	2.00176e-05	Pt-5	Pt-5-1	active	Not match	NA	NA	20	16	30	2.36837e-07
CASSLGQGGEKLFF	TGTGCCAGCAGCTTAGGACAGGGCGGTGAAAAACTGTTTTTT	TRBV5-1	TRBD1	TRBJ1-4	1	9.45582e-06	Pt-8	Pt-8-2	active	Not match	NA	NA	20	16	30	2.36837e-07
CASSPGQGGEKLFF	TGCGCCAGCAGCCCCGGGCAGGGTGGTGAAAAACTGTTTTTT	TRBV5-1	TRBD1	TRBJ1-4	1	4.84337e-06	Pt-28	Pt-28-1	recovered	Match	ORF10	AFPFTIYSL,GYINVFAFPF,INVFAFPFTI,MGYINVFAF,NVFAFPFTI,NVFAFPFTIY,YINVFAFPF	12	12	30	2.15201e-07
CASSLGQGGEKLFF	TGCGCCAGCAGCTTGGGGCAGGGAGGTGAAAAACTGTTTTTT	TRBV5-1	TRBD2	TRBJ1-4	2	1.11648e-05	Pt-29	Pt-29-1	recovered	Not match	NA	NA	20	16	30	2.36837e-07
CASSLGQGYEKLFF	TGTGCCAGCAGCTTGGGACAGGGATATGAAAAACTGTTTTTT	TRBV5-5	TRBD1	TRBJ1-4	1	4.84337e-06	Pt-28	Pt-28-1	recovered	Not match	NA	NA	16	16	30	8.05848e-08
CASSLGQGGEKLFF	TGTGCCAGCAGCTTAGGACAGGGCGGTGAAAAACTGTTTTTT	TRBV5-6	TRBD1	TRBJ1-4	4	1.49024e-05	Pt-25	Pt-25-1	active	Not match	NA	NA	20	16	30	2.36837e-07
CASSLGQGGEKLFF	TGTGCCAGCAGCTTAGGTCAGGGAGGAGAAAAACTGTTTTTT	TRBV7-2	TRBD2	TRBJ1-4	1	8.65898e-06	Pt-8	Pt-8-1	active	Not match	NA	NA	20	16	30	2.36837e-07
CASSLGQGREKLFF	TGTGCCAGCAGCTTAGGACAGGGTCGGGAAAAACTGTTTTTT	TRBV7-7	TRBD1	TRBJ1-4	1	5.58241e-06	Pt-29	Pt-29-1	recovered	Match	ORF1ab	HTTDPSFLGRY	16	16	30	1.2852e-07
CASSLGQGGEKLFF	TGTGCCAGCAGCTTAGGACAGGGCGGAGAAAAACTGTTTTTT	TRBV7-9	TRBD1	TRBJ1-4	2	7.4512e-06	Pt-25	Pt-25-1	active	Not match	NA	NA	20	16	30	2.36837e-07
CASSLGQGNEKLFF	TGTGCCAGCAGCCTGGGACAGGGTAATGAAAAACTGTTTTTT	TRBV7-9	TRBD1	TRBJ1-4	10	4.16356e-05	Pt-17	Pt-17-1	recovered	Not match	NA	NA	16	16	30	4.98245e-07
CASSLGQGGEKLFF	TGTGCCAGCAGCTTAGGGCAGGGAGGTGAAAAACTGTTTTTT	TRBV7-9	TRBD2	TRBJ1-4	3	1.11768e-05	Pt-25	Pt-25-1	active	Not match	NA	NA	20	16	30	2.36837e-07
CATSQDFQETQYF	TGTGCCACCTCACAGGACTTCCAAGAGACCCAGTACTTC	TRBV19	TRBD1	TRBJ2-5	5484	0.0309444	Pt-5	Pt-5-5	active	Not match	NA	NA	15	15	31	3.00658e-10
CATSQDFQETQYF	TGTGCCACCTCACAGGACTTCCAAGAGACCCAGTACTTC	TRBV19	TRBD1	TRBJ2-5	1	7.33073e-06	Pt-9	Pt-9-1	active	Not match	NA	NA	15	15	31	3.00658e-10
CATSQDFQETQYF	TGTGCCACCTCACAGGACTTCCAAGAGACCCAGTACTTC	TRBV19	TRBD1	TRBJ2-5	1	6.19659e-06	Pt-9	Pt-9-2	active	Not match	NA	NA	15	15	31	3.00658e-10
CATSQDFQETQYF	TGTGCCACCTCACAGGACTTCCAAGAGACCCAGTACTTC	TRBV19	TRBD1	TRBJ2-5	4096	0.0184632	Pt-10	Pt-10-5	active	Not match	NA	NA	15	15	31	3.00658e-10
CATSQDFQETQYF	TGTGCCACCTCACAGGACTTCCAAGAGACCCAGTACTTC	TRBV19	TRBD1	TRBJ2-5	2	1.02405e-05	Pt-5	Pt-5-8	active	Not match	NA	NA	15	15	31	3.00658e-10
CATSQDFQETQYF	TGTGCCACCTCACAGGACTTCCAAGAGACCCAGTACTTC	TRBV19	TRBD1	TRBJ2-5	1	6.82664e-06	Pt-38	Pt-38-1	recovered	Not match	NA	NA	15	15	31	3.00658e-10
CATSQDFQETQYF	TGTGCCACCTCACAGGACTTCCAAGAGACCCAGTACTTC	TRBV19	TRBD1	TRBJ2-5	156	0.00117987	Pt-1	Pt-1-9	active	Not match	NA	NA	15	15	31	3.00658e-10
CATSQDFQETQYF	TGTGCCACCTCACAGGACTTCCAAGAGACCCAGTACTTC	TRBV19	TRBD1	TRBJ2-5	3042	0.023388	Pt-10	Pt-10-1	active	Not match	NA	NA	15	15	31	3.01e-10
CATSQDFQETQYF	TGTGCCACCTCACAGGACTTCCAAGAGACCCAGTACTTC	TRBV19	TRBD1	TRBJ2-5	6645	0.0437442	Pt-10	Pt-10-2	active	Not match	NA	NA	15	15	31	3.00658e-10
CATSQDFQETQYF	TGTGCCACCTCACAGGACTTCCAAGAGACCCAGTACTTC	TRBV19	TRBD1	TRBJ2-5	4015	0.0443455	Pt-10	Pt-10-3	active	Not match	NA	NA	15	15	31	3.00658e-10
CATSQDFQETQYF	TGTGCCACCTCACAGGACTTCCAAGAGACCCAGTACTTC	TRBV19	TRBD1	TRBJ2-5	1214	0.0210771	Pt-10	Pt-10-4	active	Not match	NA	NA	15	15	31	3.00658e-10
CATSQDFQETQYF	TGTGCCACCTCACAGGACTTCCAAGAGACCCAGTACTTC	TRBV19	TRBD1	TRBJ2-5	3289	0.0221519	Pt-10	Pt-10-6	active	Not match	NA	NA	15	15	31	3.00658e-10
CATSQDFQETQYF	TGTGCCACCTCACAGGACTTCCAAGAGACCCAGTACTTC	TRBV19	TRBD1	TRBJ2-5	2288	0.019117	Pt-10	Pt-10-7	active	Not match	NA	NA	15	15	31	3.00658e-10
CATSQDFQETQYF	TGTGCCACCTCACAGGACTTCCAAGAGACCCAGTACTTC	TRBV19	TRBD1	TRBJ2-5	4102	0.0222896	Pt-10	Pt-10-8	active	Not match	NA	NA	15	15	31	3.00658e-10
CATSQDFQETQYF	TGTGCCACCTCACAGGACTTCCAAGAGACCCAGTACTTC	TRBV19	TRBD1	TRBJ2-5	2	1.93448e-05	Pt-6	Pt-6-1	active	Not match	NA	NA	15	15	31	3.00658e-10
CATSQDFQETQYF	TGTGCCACCTCACAGGACTTCCAAGAGACCCAGTACTTC	TRBV19	TRBD1	TRBJ2-5	32	0.000142489	Pt-24	Pt-24-1	active	Not match	NA	NA	15	15	31	3.00658e-10
CASSPTSGGGADTQYF	TGTGCCAGCAGCCCGACTAGCGGGGGGGGTGCAGATACGCAGTATTTT	TRBV4-3	TRBD2	TRBJ2-3	4	2.73066e-05	Pt-38	Pt-38-1	recovered	Not match	NA	NA	15	15	32	3.93694e-09
CASSPTSVGGADTQYF	TGTGCCAGCAGCCCGACTAGCGTTGGGGGGGCAGATACGCAGTATTTT	TRBV5-3	TRBD2	TRBJ2-3	1	6.19659e-06	Pt-9	Pt-9-2	active	Not match	NA	NA	15	15	32	9.41902e-11
CASSPTSVGGADTQYF	TGTGCCAGCAGCCCGACTAGCGTTGGGGGGGCAGATACGCAGTATTTT	TRBV5-4	TRBD2	TRBJ2-3	1645	0.0092822	Pt-5	Pt-5-5	active	Not match	NA	NA	15	15	32	9.41902e-11
CASSPTSVGGADTQYF	TGTGCCAGCAGCCCGACTAGCGTTGGGGGGGCAGATACGCAGTATTTT	TRBV5-4	TRBD2	TRBJ2-3	1	7.33073e-06	Pt-9	Pt-9-1	active	Not match	NA	NA	15	15	32	9.41902e-11
CASSPTSVGGADTQYF	TGTGCCAGCAGCCCGACTAGCGTTGGGGGGGCAGATACGCAGTATTTT	TRBV5-4	TRBD2	TRBJ2-3	2661	0.0119948	Pt-10	Pt-10-5	active	Not match	NA	NA	15	15	32	9.41902e-11
CASSPTSVGGADTQYF	TGTGCCAGCAGCCCGACTAGCGTTGGGGGGGCAGATACGCAGTATTTT	TRBV5-4	TRBD2	TRBJ2-3	1	6.82664e-06	Pt-38	Pt-38-1	recovered	Not match	NA	NA	15	15	32	9.41902e-11
CASSPTSVGGADTQYF	TGTGCCAGCAGCCCGACTAGCGTTGGGGGGGCAGATACGCAGTATTTT	TRBV5-4	TRBD2	TRBJ2-3	944	0.00713972	Pt-1	Pt-1-9	active	Not match	NA	NA	15	15	32	9.41902e-11
CASSPTSVGGADTQYF	TGTGCCAGCAGCCCGACTAGCGTTGGGGGGGCAGATACGCAGTATTTT	TRBV5-4	TRBD2	TRBJ2-3	2302	0.0176986	Pt-10	Pt-10-1	active	Not match	NA	NA	15	15	32	9.42e-11
CASSPTSVGGADTQYF	TGTGCCAGCAGCCCGACTAGCGTTGGGGGGGCAGATACGCAGTATTTT	TRBV5-4	TRBD2	TRBJ2-3	1331	0.008762	Pt-10	Pt-10-2	active	Not match	NA	NA	15	15	32	9.41902e-11
CASSPTSVGGADTQYF	TGTGCCAGCAGCCCGACTAGCGTTGGGGGGGCAGATACGCAGTATTTT	TRBV5-4	TRBD2	TRBJ2-3	511	0.00564398	Pt-10	Pt-10-3	active	Not match	NA	NA	15	15	32	9.41902e-11
CASSPTSVGGADTQYF	TGTGCCAGCAGCCCGACTAGCGTTGGGGGGGCAGATACGCAGTATTTT	TRBV5-4	TRBD2	TRBJ2-3	877	0.0152262	Pt-10	Pt-10-4	active	Not match	NA	NA	15	15	32	9.41902e-11
CASSPTSVGGADTQYF	TGTGCCAGCAGCCCGACTAGCGTTGGGGGGGCAGATACGCAGTATTTT	TRBV5-4	TRBD2	TRBJ2-3	1373	0.00924735	Pt-10	Pt-10-6	active	Not match	NA	NA	15	15	32	9.41902e-11
CASSPTSVGGADTQYF	TGTGCCAGCAGCCCGACTAGCGTTGGGGGGGCAGATACGCAGTATTTT	TRBV5-4	TRBD2	TRBJ2-3	755	0.00630828	Pt-10	Pt-10-7	active	Not match	NA	NA	15	15	32	9.41902e-11
CASSPTSVGGADTQYF	TGTGCCAGCAGCCCGACTAGCGTTGGGGGGGCAGATACGCAGTATTTT	TRBV5-4	TRBD2	TRBJ2-3	1641	0.00891693	Pt-10	Pt-10-8	active	Not match	NA	NA	15	15	32	9.41902e-11
CASSPTSVGGADTQYF	TGTGCCAGCAGCCCGACTAGCGTTGGGGGGGCAGATACGCAGTATTTT	TRBV5-4	TRBD2	TRBJ2-3	1	5.5114e-06	Pt-25	Pt-25-2	active	Not match	NA	NA	15	15	32	9.41902e-11
CASSLAGTTLGYTF	TGTGCCAGCAGTTTAGCCGGGACCACCCTGGGGTACACCTTC	TRBV27	TRBD1	TRBJ1-2	1	9.04887e-06	Pt-1	Pt-1-2	active	Not match	NA	NA	15	15	33	8.62072e-10
CASSLAGTTLGYTF	TGTGCCAGCAGTTTAGCCGGGACCACCCTGGGGTACACCTTC	TRBV27	TRBD1	TRBJ1-2	1	4.12344e-06	Pt-26	Pt-26-1	recovered	Not match	NA	NA	15	15	33	8.62072e-10
CASSLAGTTLGYTF	TGTGCCAGCAGTTTAGCCGGGACCACCCTGGGGTACACCTTC	TRBV27	TRBD1	TRBJ1-2	650	0.00366774	Pt-5	Pt-5-5	active	Not match	NA	NA	15	15	33	8.62072e-10
CASSLAGTTLGYTF	TGTGCCAGCAGTTTAGCCGGGACCACCCTGGGGTACACCTTC	TRBV27	TRBD1	TRBJ1-2	1	7.33073e-06	Pt-9	Pt-9-1	active	Not match	NA	NA	15	15	33	8.62072e-10
CASSLAGTTLGYTF	TGTGCCAGCAGTTTAGCCGGGACCACCCTGGGGTACACCTTC	TRBV27	TRBD1	TRBJ1-2	1	6.19659e-06	Pt-9	Pt-9-2	active	Not match	NA	NA	15	15	33	8.62072e-10
CASSLAGTTLGYTF	TGTGCCAGCAGTTTAGCCGGGACCACCCTGGGGTACACCTTC	TRBV27	TRBD1	TRBJ1-2	2678	0.0120714	Pt-10	Pt-10-5	active	Not match	NA	NA	15	15	33	8.62072e-10
CASSLAGTTLGYTF	TGTGCCAGCAGTTTAGCCGGGACCACCCTGGGGTACACCTTC	TRBV27	TRBD1	TRBJ1-2	329	0.00252947	Pt-10	Pt-10-1	active	Not match	NA	NA	15	15	33	8.62e-10
CASSLAGTTLGYTF	TGTGCCAGCAGTTTAGCCGGGACCACCCTGGGGTACACCTTC	TRBV27	TRBD1	TRBJ1-2	556	0.00366016	Pt-10	Pt-10-2	active	Not match	NA	NA	15	15	33	8.62072e-10
CASSLAGTTLGYTF	TGTGCCAGCAGTTTAGCCGGGACCACCCTGGGGTACACCTTC	TRBV27	TRBD1	TRBJ1-2	252	0.00278333	Pt-10	Pt-10-3	active	Not match	NA	NA	15	15	33	8.62072e-10
CASSLAGTTLGYTF	TGTGCCAGCAGTTTAGCCGGGACCACCCTGGGGTACACCTTC	TRBV27	TRBD1	TRBJ1-2	520	0.00902809	Pt-10	Pt-10-4	active	Not match	NA	NA	15	15	33	8.62072e-10
CASSLAGTTLGYTF	TGTGCCAGCAGTTTAGCCGGGACCACCCTGGGGTACACCTTC	TRBV27	TRBD1	TRBJ1-2	432	0.00290958	Pt-10	Pt-10-6	active	Not match	NA	NA	15	15	33	8.62072e-10
CASSLAGTTLGYTF	TGTGCCAGCAGTTTAGCCGGGACCACCCTGGGGTACACCTTC	TRBV27	TRBD1	TRBJ1-2	305	0.00254838	Pt-10	Pt-10-7	active	Not match	NA	NA	15	15	33	8.62072e-10
CASSLAGTTLGYTF	TGTGCCAGCAGTTTAGCCGGGACCACCCTGGGGTACACCTTC	TRBV27	TRBD1	TRBJ1-2	475	0.00258107	Pt-10	Pt-10-8	active	Not match	NA	NA	15	15	33	8.62072e-10
CASSLAGTTLGYTF	TGTGCCAGCAGTTTAGCCGGGACCACCCTGGGGTACACCTTC	TRBV27	TRBD1	TRBJ1-2	1	2.00973e-05	Pt-11	Pt-11-1	recovered	Not match	NA	NA	15	15	33	8.62072e-10
CVSSLAGTTLGYTF	TGTGTTAGCAGTTTAGCCGGGACCACCCTGGGGTACACCTTC	TRBV27	TRBD1	TRBJ1-2	1	1.1045e-05	Pt-10	Pt-10-3	active	Not match	NA	NA	15	15	33	8.50955e-16
CASSLAGTTLGYTF	TGTGCCAGCAGTTTAGCCGGGACCACCCTGGGGTACACCTTC	TRBV28	TRBD1	TRBJ1-2	1	8.25341e-06	Pt-39	Pt-39-1	active	Not match	NA	NA	15	15	33	8.62072e-10
CATSDPGQGTTGELFF	TGTGCCACCAGTGATCCCGGACAGGGGACCACCGGGGAGCTGTTTTTT	TRBV24-1	TRBD1	TRBJ2-2	48	0.000411332	Pt-6	Pt-6-2	recovered	Not match	NA	NA	15	15	34	1.05668e-09
CATSDPGQGTTGELFF	TGTGCCACCAGTGATCCCGGACAGGGGACCACCGGGGAGCTGTTTTTT	TRBV24-1	TRBD1	TRBJ2-2	19	0.000183775	Pt-6	Pt-6-1	active	Not match	NA	NA	15	15	34	1.05668e-09
CATSDPGRGTTGELFF	TGTGCCACCAGTGATCCCGGACGGGGTACAACCGGGGAGCTGTTTTTT	TRBV24-1	TRBD1	TRBJ2-2	1	6.03213e-06	Pt-5	Pt-5-7	active	Not match	NA	NA	15	15	34	1.96378e-10
CATSDPGRGTTGELFF	TGTGCCACCAGTGATCCCGGACGGGGTACAACCGGGGAGCTGTTTTTT	TRBV24-1	TRBD1	TRBJ2-2	691	0.00592147	Pt-6	Pt-6-2	recovered	Not match	NA	NA	15	15	34	1.96378e-10
CATSDPGRGTTGELFF	TGTGCCACCAGTGATCCCGGACGGGGTACAACCGGGGAGCTGTTTTTT	TRBV24-1	TRBD1	TRBJ2-2	580	0.00560999	Pt-6	Pt-6-1	active	Not match	NA	NA	15	15	34	1.96378e-10
CATSDPGTGATGELFF	TGTGCCACCAGTGATCCCGGGACAGGGGCGACCGGGGAGCTGTTTTTT	TRBV24-1	TRBD1	TRBJ2-2	15	0.000128541	Pt-6	Pt-6-2	recovered	Not match	NA	NA	16	16	34	9.39174e-10
CATSDPGTGATGELFF	TGTGCCACCAGTGACCCTGGGACAGGGGCGACCGGGGAGCTGTTTTTT	TRBV24-1	TRBD1	TRBJ2-2	1	8.56942e-06	Pt-6	Pt-6-2	recovered	Not match	NA	NA	16	16	34	9.39174e-10
CATSDPGTGATGELFF	TGTGCCACCAGTGATCCCGGGACAGGGGCGACCGGGGAGCTGTTTTTT	TRBV24-1	TRBD1	TRBJ2-2	20	0.000193448	Pt-6	Pt-6-1	active	Not match	NA	NA	16	16	34	9.39174e-10
CATSDPGTGRTGELFF	TGTGCCACCAGTGATCCCGGGACAGGGCGTACCGGGGAGCTGTTTTTT	TRBV24-1	TRBD1	TRBJ2-2	1	8.56942e-06	Pt-6	Pt-6-2	recovered	Not match	NA	NA	16	16	34	1.13747e-09
CATSDPGTGRTGELFF	TGTGCCACCAGTGATCCCGGGACAGGGCGAACCGGGGAGCTGTTTTTT	TRBV24-1	TRBD1	TRBJ2-2	1	9.6724e-06	Pt-6	Pt-6-1	active	Not match	NA	NA	16	16	34	1.13747e-09
CATSDPGTGTSGELFF	TGTGCCACCAGTGACCCCGGGACAGGGACGAGCGGGGAGCTGTTTTTT	TRBV24-1	TRBD1	TRBJ2-2	5	4.28471e-05	Pt-6	Pt-6-2	recovered	Not match	NA	NA	11	11	34	1.04503e-10
CATSDPGTGTTGELFF	TGTGCCACCAGTGATCCCGGGACAGGGACCACCGGGGAGCTGTTTTTT	TRBV24-1	TRBD1	TRBJ2-2	1	1.02429e-05	Pt-3	Pt-3-1	active	Not match	NA	NA	22	16	34	6.16748e-10
CATSDPGTGTTGELFF	TGTGCCACCAGTGATCCCGGGACAGGGACCACCGGGGAGCTGTTTTTT	TRBV24-1	TRBD1	TRBJ2-2	3	2.03861e-05	Pt-7	Pt-7-2	active	Not match	NA	NA	22	16	34	6.16748e-10
CATSDPGTGTTGELFF	TGTGCCACCAGTGATCCCGGGACAGGGACCACCGGGGAGCTGTTTTTT	TRBV24-1	TRBD1	TRBJ2-2	1	1.00088e-05	Pt-5	Pt-5-1	active	Not match	NA	NA	22	16	34	6.16748e-10
CATSDPGTGTTGELFF	TGTGCCACCAGTGATCCCGGGACAGGGACCACCGGGGAGCTGTTTTTT	TRBV24-1	TRBD1	TRBJ2-2	1	6.03213e-06	Pt-5	Pt-5-7	active	Not match	NA	NA	22	16	34	6.16748e-10
CATSDPGTGTTGELFF	TGTGCCACCAGTGATCCCGGGACAGGGACCACCGGGGAGCTGTTTTTT	TRBV24-1	TRBD1	TRBJ2-2	3924	0.0336264	Pt-6	Pt-6-2	recovered	Not match	NA	NA	22	16	34	6.16748e-10
CATSDPGTGTTGELFF	TGTGCCACCAGTGACCCTGGGACAGGGACCACCGGGGAGCTGTTTTTT	TRBV24-1	TRBD1	TRBJ2-2	52	0.00044561	Pt-6	Pt-6-2	recovered	Not match	NA	NA	22	16	34	6.16748e-10
CATSDPGTGTTGELFF	TGTGCCACCAGTGATCCGGGGACAGGGACTACCGGGGAGCTGTTTTTT	TRBV24-1	TRBD1	TRBJ2-2	31	0.000265652	Pt-6	Pt-6-2	recovered	Not match	NA	NA	22	16	34	6.16748e-10
CATSDPGTGTTGELFF	TGTGCCACCAGTGATCCCGGGACAGGGACCACCGGGGAGCTGTTTTTT	TRBV24-1	TRBD1	TRBJ2-2	3039	0.0293944	Pt-6	Pt-6-1	active	Not match	NA	NA	22	16	34	6.16748e-10
CATSDPGTGTTGELFF	TGTGCCACCAGTGATCCGGGGACAGGGACTACCGGGGAGCTGTTTTTT	TRBV24-1	TRBD1	TRBJ2-2	33	0.000319189	Pt-6	Pt-6-1	active	Not match	NA	NA	22	16	34	6.16748e-10
CATSDPGTGTTGELFF	TGTGCCACCAGTGACCCTGGGACAGGGACCACCGGGGAGCTGTTTTTT	TRBV24-1	TRBD1	TRBJ2-2	29	0.000280499	Pt-6	Pt-6-1	active	Not match	NA	NA	22	16	34	6.16748e-10
CATSDPGTGTTGELFF	TGTGCCACCAGTGATCCCGGGACAGGGACCACCGGGGAGCTGTTTTTT	TRBV24-1	TRBD1	TRBJ2-2	49	0.000218186	Pt-24	Pt-24-1	active	Not match	NA	NA	22	16	34	6.16748e-10
CATSDPGTGWTGELFF	TGTGCCACCAGTGATCCCGGGACAGGTTGGACCGGGGAGCTGTTTTTT	TRBV27	TRBD1	TRBJ2-2	1	9.6724e-06	Pt-6	Pt-6-1	active	Not match	NA	NA	16	16	34	1.68889e-10
CASSPGLAGGYEQYF	TGTGCCAGCAGCCCTGGCCTAGCGGGGGGTTACGAGCAGTACTTC	TRBV11-2	TRBD2	TRBJ2-7	2	8.94731e-06	Pt-14	Pt-14-1	recovered	Match	ORF1ab	LLDDFVEII,LLLDDFVEI	32	21	36	3.37707e-07
CASSRGLAGGYEQYF	TGTGCCAGCAGCCGGGGACTAGCGGGCGGCTACGAGCAGTACTTC	TRBV14	TRBD2	TRBJ2-7	1	1.06572e-05	Pt-1	Pt-1-6	active	Not match	NA	NA	21	21	36	1.68127e-07
CASSPGLAGGREQYF	TGTGCCAGCTCACCCGGACTAGCGGGAGGTCGGGAGCAGTACTTC	TRBV18	TRBD2	TRBJ2-7	9	4.02629e-05	Pt-14	Pt-14-1	recovered	Not match	NA	NA	17	17	36	2.11103e-08
CASSPGLAGGREQYF	TGTGCCAGCTCACCCGGACTGGCGGGAGGTCGGGAGCAGTACTTC	TRBV18	TRBD2	TRBJ2-7	1	4.47365e-06	Pt-14	Pt-14-1	recovered	Not match	NA	NA	17	17	36	2.11103e-08
CASSPGLAGGYEQYF	TGTGCCAGTAGCCCAGGACTAGCGGGAGGATACGAGCAGTACTTC	TRBV19	TRBD2	TRBJ2-7	1	7.56327e-06	Pt-1	Pt-1-9	active	Match	ORF1ab	LLDDFVEII,LLLDDFVEI	32	21	36	3.37707e-07
CASSPGLAGSYEQYF	TGTGCCAGCAGTCCGGGACTAGCGGGATCCTACGAGCAGTACTTC	TRBV27	TRBD2	TRBJ2-7	8	3.57892e-05	Pt-14	Pt-14-1	recovered	Match	ORF1ab	LLDDFVEII,LLLDDFVEI	14	14	36	4.237e-07
CASSPGLAGGSEQYF	TGTGCCAGCAGTCCGGGACTAGCGGGGGGGTCCGAGCAGTACTTC	TRBV28	TRBD2	TRBJ2-7	2	1.23932e-05	Pt-9	Pt-9-2	active	Not match	NA	NA	17	17	36	1.72049e-08
CASSPGLAGGYEQYF	TGCGCCAGCAGCCCGGGACTAGCGGGAGGCTACGAGCAGTACTTC	TRBV4-2	TRBD2	TRBJ2-7	1	6.27699e-06	Pt-35	Pt-35-1	recovered	Match	ORF1ab	LLDDFVEII,LLLDDFVEI	32	21	36	3.37707e-07
CASSPGLAGGYEQYF	TGTGCCAGCAGCCCCGGACTAGCGGGGGGCTACGAGCAGTACTTC	TRBV4-3	TRBD2	TRBJ2-7	4	1.72986e-05	Pt-13	Pt-13-1	recovered	Match	ORF1ab	LLDDFVEII,LLLDDFVEI	32	21	36	3.37707e-07
CASSPGLAGEYEQYF	TGTGCCAGCAGCCCCGGACTAGCGGGGGAGTACGAGCAGTACTTC	TRBV5-5	TRBD2	TRBJ2-7	1	1.06572e-05	Pt-1	Pt-1-6	active	Match	membrane glycoprotein	FLWLLWPVT,FLWLLWPVTL,LWLLWPVTL,LWPVTLACF,TLACFVLAAV,WLLWPVTLA,WPVTLACFVL	14	14	36	4.58845e-08
CASSPGLAGGYEQFF	TGTGCCAGCAGCCCGGGACTAGCGGGAGGCTATGAGCAGTTCTTC	TRBV5-6	TRBD2	TRBJ2-1	409	0.00421689	Pt-1	Pt-1-1	active	Match	ORF1ab	LLDDFVEII,LLLDDFVEI	16	16	36	2.83429e-08
CASSPGLAGGYEQFF	TGTGCCAGCAGCCCGGGACTAGCGGGGGGATACGAGCAGTTCTTC	TRBV5-6	TRBD2	TRBJ2-1	25	0.000257756	Pt-1	Pt-1-1	active	Match	ORF1ab	LLDDFVEII,LLLDDFVEI	16	16	36	2.83429e-08
CASSPGLAGGYEQFF	TGTGCCAGCAGCCCGGGACTAGCGGGGGGATACGAGCAGTTCTTC	TRBV5-6	TRBD2	TRBJ2-1	112	0.00133652	Pt-1	Pt-1-3	active	Match	ORF1ab	LLDDFVEII,LLLDDFVEI	16	16	36	2.83429e-08
CASSPGLAGGYEQFF	TGTGCCAGCAGCCCGGGACTAGCGGGAGGCTATGAGCAGTTCTTC	TRBV5-6	TRBD2	TRBJ2-1	115	0.000869776	Pt-1	Pt-1-9	active	Match	ORF1ab	LLDDFVEII,LLLDDFVEI	16	16	36	2.83429e-08
CASSPGLAGGNEQYF	TGTGCCAGCAGCCCGGGACTAGCGGGGGGAAATGAGCAGTACTTC	TRBV5-6	TRBD2	TRBJ2-5	1	7.56327e-06	Pt-1	Pt-1-9	active	Not match	NA	NA	17	17	36	3.56265e-08
CASSGGLAGGYEQYF	TGTGCCAGCAGCGGGGGACTAGCGGGGGGCTACGAGCAGTACTTC	TRBV5-6	TRBD2	TRBJ2-7	101	0.00076389	Pt-1	Pt-1-9	active	Match	ORF1ab	HTTDPSFLGRY	21	21	36	1.45294e-07
CASSLGLAGGYEQYF	TGTGCCAGCAGCTTGGGACTAGCGGGAGGATACGAGCAGTACTTC	TRBV5-6	TRBD2	TRBJ2-7	1	5.15756e-06	Pt-1	Pt-1-8	active	Not match	NA	NA	21	21	36	4.11698e-07
CASSPGLAGGYEQYF	TGTGCCAGCAGCCCCGGACTAGCGGGAGGATACGAGCAGTACTTC	TRBV5-6	TRBD2	TRBJ2-7	37	0.000381479	Pt-1	Pt-1-1	active	Match	ORF1ab	LLDDFVEII,LLLDDFVEI	32	21	36	3.37707e-07
CASSPGLAGGYEQYF	TGTGCCAGCAGCCCCGGACTAGCGGGAGGATACGAGCAGTACTTC	TRBV5-6	TRBD2	TRBJ2-7	11	0.000131265	Pt-1	Pt-1-3	active	Match	ORF1ab	LLDDFVEII,LLLDDFVEI	32	21	36	3.37707e-07
CASSPGLAGGYEQYF	TGTGCCAGCAGCCCTGGACTAGCGGGAGGATACGAGCAGTACTTC	TRBV5-6	TRBD2	TRBJ2-7	1	1.19332e-05	Pt-1	Pt-1-3	active	Match	ORF1ab	LLDDFVEII,LLLDDFVEI	32	21	36	3.37707e-07
CASSPGLAGGYEQYF	TGTGCCAGCAGCCCCGGACTAGCGGGAGGATACGAGCAGTACTTC	TRBV5-6	TRBD2	TRBJ2-7	201	0.00152022	Pt-1	Pt-1-9	active	Match	ORF1ab	LLDDFVEII,LLLDDFVEI	32	21	36	3.37707e-07
CASSPGLAGGYEQYF	TGTGCCAGCAGCCCCGGACTAGCGGGCGGCTACGAGCAGTACTTC	TRBV5-6	TRBD2	TRBJ2-7	2	1.51265e-05	Pt-1	Pt-1-9	active	Match	ORF1ab	LLDDFVEII,LLLDDFVEI	32	21	36	3.37707e-07
CASSPGLAGGYEQYF	TGTGCCAGCAGCCCCGGACTAGCGGGAGGATACGAGCAGTACTTC	TRBV5-6	TRBD2	TRBJ2-7	306	0.00326111	Pt-1	Pt-1-6	active	Match	ORF1ab	LLDDFVEII,LLLDDFVEI	32	21	36	3.37707e-07
CASSPGLAGGYEQYF	TGTGCCAGCAGCCCCGGACTAGCGGGAGGATACGAGCAGTACTTC	TRBV5-6	TRBD2	TRBJ2-7	211	0.00108825	Pt-1	Pt-1-8	active	Match	ORF1ab	LLDDFVEII,LLLDDFVEI	32	21	36	3.37707e-07
CASSSGLAGGYEQYF	TGTGCCAGCAGCTCGGGACTAGCGGGCGGCTACGAGCAGTACTTC	TRBV5-6	TRBD2	TRBJ2-7	193	0.0023031	Pt-1	Pt-1-3	active	Match	surface glycoprotein	GAGAALQIPFAMQMAYRFN,GLTVLPPLLTDEMIAQYTS,LICAQKFNGLTVLPPLLTD,LTDEMIAQYTSALLAGTIT,TITSGWTFGAGAALQIPFA,YTSALLAGTITSGWTFGAG	21	21	36	1.78359e-07
CASSSGLAGGYEQYF	TGTGCCAGCAGCTCGGGACTAGCGGGCGGCTACGAGCAGTACTTC	TRBV5-6	TRBD2	TRBJ2-7	581	0.00439426	Pt-1	Pt-1-9	active	Match	surface glycoprotein	GAGAALQIPFAMQMAYRFN,GLTVLPPLLTDEMIAQYTS,LICAQKFNGLTVLPPLLTD,LTDEMIAQYTSALLAGTIT,TITSGWTFGAGAALQIPFA,YTSALLAGTITSGWTFGAG	21	21	36	1.78359e-07
CASSSGLAGGYEQYF	TGTGCCAGCAGCTCGGGACTAGCGGGCGGCTACGAGCAGTACTTC	TRBV5-6	TRBD2	TRBJ2-7	467	0.00497693	Pt-1	Pt-1-6	active	Match	surface glycoprotein	GAGAALQIPFAMQMAYRFN,GLTVLPPLLTDEMIAQYTS,LICAQKFNGLTVLPPLLTD,LTDEMIAQYTSALLAGTIT,TITSGWTFGAGAALQIPFA,YTSALLAGTITSGWTFGAG	21	21	36	1.78359e-07
CASSSGLAGGYEQYF	TGTGCCAGCAGCTCGGGACTAGCGGGAGGATACGAGCAGTACTTC	TRBV5-6	TRBD2	TRBJ2-7	1	1.06572e-05	Pt-1	Pt-1-6	active	Match	surface glycoprotein	GAGAALQIPFAMQMAYRFN,GLTVLPPLLTDEMIAQYTS,LICAQKFNGLTVLPPLLTD,LTDEMIAQYTSALLAGTIT,TITSGWTFGAGAALQIPFA,YTSALLAGTITSGWTFGAG	21	21	36	1.78359e-07
CASSSGLAGGYEQYF	TGTGCCAGCAGCTCGGGACTAGCGGGCGGCTACGAGCAGTACTTC	TRBV5-6	TRBD2	TRBJ2-7	303	0.00156274	Pt-1	Pt-1-8	active	Match	surface glycoprotein	GAGAALQIPFAMQMAYRFN,GLTVLPPLLTDEMIAQYTS,LICAQKFNGLTVLPPLLTD,LTDEMIAQYTSALLAGTIT,TITSGWTFGAGAALQIPFA,YTSALLAGTITSGWTFGAG	21	21	36	1.78359e-07
CASSLGLAGGYEQYF	TGTGCCAGCAGCTTGGGTCTAGCGGGCGGCTACGAGCAGTACTTC	TRBV5-7	TRBD2	TRBJ2-7	1	1.06572e-05	Pt-1	Pt-1-6	active	Not match	NA	NA	21	21	36	4.11698e-07
CASSPGLAGGYEQYF	TGCGCCAGCAGTCCGGGACTAGCGGGAGGCTACGAGCAGTACTTC	TRBV5-7	TRBD2	TRBJ2-7	1	7.68835e-06	Pt-10	Pt-10-1	active	Match	ORF1ab	LLDDFVEII,LLLDDFVEI	32	21	36	3.38e-07
CASSPGLAGGYEQYF	TGTGCCAGCAGTCCGGGACTAGCGGGGGGGTACGAGCAGTACTTC	TRBV6-1	TRBD2	TRBJ2-7	1	6.19659e-06	Pt-9	Pt-9-2	active	Match	ORF1ab	LLDDFVEII,LLLDDFVEI	32	21	36	3.37707e-07
CASSPGLAGGHEQYF	TGTGCCAGCAGCCCTGGACTAGCGGGGGGGCATGAGCAGTACTTC	TRBV7-2	TRBD2	TRBJ2-7	2	8.64928e-06	Pt-13	Pt-13-1	recovered	Not match	NA	NA	17	17	36	4.94054e-08
CASSTVPGTIYAANTGELFF	TGTGCCAGCAGCACTGTCCCCGGGACTATATACGCTGCGAACACCGGGGAGCTGTTTTTT	TRBV6-5	TRBD2	TRBJ2-2	5	5.15512e-05	Pt-1	Pt-1-1	active	Not match	NA	NA	13	13	40	1.01056e-15
CASSTVPGTIYAANTGELFF	TGTGCCAGCAGCACTGTCCCCGGGACTATATACGCTGCGAACACCGGGGAGCTGTTTTTT	TRBV6-5	TRBD2	TRBJ2-2	1	1.19332e-05	Pt-1	Pt-1-3	active	Not match	NA	NA	13	13	40	1.01056e-15
CASSTVPGTIYAANTGELFF	TGTGCCAGCAGCACTGTCCCCGGGACTATATACGCTGCGAACACCGGGGAGCTGTTTTTT	TRBV6-5	TRBD2	TRBJ2-2	11	9.95908e-05	Pt-2	Pt-2-1	active	Not match	NA	NA	13	13	40	1.01056e-15
CASSTVPGTIYAANTGELFF	TGTGCCAGCAGCACTGTCCCCGGGACTATATACGCTGCGAACACCGGGGAGCTGTTTTTT	TRBV6-5	TRBD2	TRBJ2-2	24810	0.195992	Pt-2	Pt-2-2	active	Not match	NA	NA	13	13	40	1.01056e-15
CASSTVPGTIYAANTGELFF	TGTGCCAGCAGCACTGTCCCCGGGACTATATACGCTGCGAACACCGGGGAGCTGTTTTTT	TRBV6-5	TRBD2	TRBJ2-2	2	1.75605e-05	Pt-2	Pt-2-3	active	Not match	NA	NA	13	13	40	1.01056e-15
CASSTVPGTIYAANTGELFF	TGTGCCAGCAGCACTGTCCCCGGGACTATATACGCTGCGAACACCGGGGAGCTGTTTTTT	TRBV6-5	TRBD2	TRBJ2-2	6	2.47406e-05	Pt-26	Pt-26-1	recovered	Not match	NA	NA	13	13	40	1.01056e-15
CASSTVPGTIYAANTGELFF	TGTGCCAGCAGCACTGTCCCCGGGACTATATACGCTGCGAACACCGGGGAGCTGTTTTTT	TRBV6-5	TRBD2	TRBJ2-2	3	1.45301e-05	Pt-28	Pt-28-1	recovered	Not match	NA	NA	13	13	40	1.01056e-15
CASSTVPGTIYAANTGELFF	TGTGCCAGCAGCACTGTCCCCGGGACTATATACGCTGCGAACACCGGGGAGCTGTTTTTT	TRBV6-5	TRBD2	TRBJ2-2	30000	0.307286	Pt-3	Pt-3-1	active	Not match	NA	NA	13	13	40	1.01056e-15
CASSTVPGTIYAANTGELFF	TGTGCCAGCAGCACTGTCCCCGGGACTATATACGCTGCGAACACCGGGGAGCTGTTTTTT	TRBV6-5	TRBD2	TRBJ2-2	41	0.00023135	Pt-5	Pt-5-5	active	Not match	NA	NA	13	13	40	1.01056e-15
CASSTVPGTIYAANTGELFF	TGTGCCAGCAGCACTGTCCCCGGGACTATATACGCTGCGAACACCGGGGAGCTGTTTTTT	TRBV6-5	TRBD2	TRBJ2-2	2	1.86687e-05	Pt-7	Pt-7-1	active	Not match	NA	NA	13	13	40	1.01056e-15
CASSTVPGTIYAANTGELFF	TGTGCCAGCAGCACTGTCCCCGGGACTATATACGCTGCGAACACCGGGGAGCTGTTTTTT	TRBV6-5	TRBD2	TRBJ2-2	2	1.46615e-05	Pt-9	Pt-9-1	active	Not match	NA	NA	13	13	40	1.01056e-15
CASSTVPGTIYAANTGELFF	TGTGCCAGCAGCACTGTCCCCGGGACTATATACGCTGCGAACACCGGGGAGCTGTTTTTT	TRBV6-5	TRBD2	TRBJ2-2	2	1.23932e-05	Pt-9	Pt-9-2	active	Not match	NA	NA	13	13	40	1.01056e-15
CASSTVPGTIYAANTGELFF	TGTGCCAGCAGCACTGTCCCCGGGACTATATACGCTGCGAACACCGGGGAGCTGTTTTTT	TRBV6-6	TRBD2	TRBJ2-2	4	2.71815e-05	Pt-7	Pt-7-2	active	Not match	NA	NA	13	13	40	1.01056e-15
CASSTVPGTIYAANTGELFF	TGTGCCAGCAGCACTGTCCCCGGGACTATATACGCTGCGAACACCGGGGAGCTGTTTTTT	TRBV6-9	TRBD2	TRBJ2-2	2	1.80978e-05	Pt-1	Pt-1-2	active	Not match	NA	NA	13	13	40	1.01056e-15
CASSIELADNLFF	TGTGCCAGTAGTATTGAGCTAGCTGACAATCTGTTCTTC	TRBV19	NA	TRBJ2-1	1	8.78025e-06	Pt-2	Pt-2-3	active	Not match	NA	NA	13	13	42	7.27823e-14
CASSIELADNLFF	TGTGCCAGTAGTATTGAGCTAGCTGACAATCTGTTCTTC	TRBV19	NA	TRBJ2-1	612	0.00345332	Pt-5	Pt-5-5	active	Not match	NA	NA	13	13	42	7.27823e-14
CASSIELADNLFF	TGTGCCAGTAGTATTGAGCTAGCTGACAATCTGTTCTTC	TRBV19	NA	TRBJ2-1	1	6.79537e-06	Pt-7	Pt-7-2	active	Not match	NA	NA	13	13	42	7.27823e-14
CASSIELADNLFF	TGTGCCAGTAGTATTGAGCTAGCTGACAATCTGTTCTTC	TRBV19	NA	TRBJ2-1	1	6.19659e-06	Pt-9	Pt-9-2	active	Not match	NA	NA	13	13	42	7.27823e-14
CASSIELADNLFF	TGTGCCAGTAGTATTGAGCTAGCTGACAATCTGTTCTTC	TRBV19	NA	TRBJ2-1	797	0.00359257	Pt-10	Pt-10-5	active	Not match	NA	NA	13	13	42	7.27823e-14
CASSIELADNLFF	TGTGCCAGTAGTATTGAGCTAGCTGACAATCTGTTCTTC	TRBV19	NA	TRBJ2-1	1	5.12027e-06	Pt-5	Pt-5-8	active	Not match	NA	NA	13	13	42	7.27823e-14
CASSIELADNLFF	TGTGCCAGTAGTATTGAGCTAGCTGACAATCTGTTCTTC	TRBV19	NA	TRBJ2-1	827	0.00635826	Pt-10	Pt-10-1	active	Not match	NA	NA	13	13	42	7.28e-14
CASSIELADNLFF	TGTGCCAGTAGTATTGAGCTAGCTGACAATCTGTTCTTC	TRBV19	NA	TRBJ2-1	1443	0.0094993	Pt-10	Pt-10-2	active	Not match	NA	NA	13	13	42	7.27823e-14
CASSIELADNLFF	TGTGCCAGTAGTATTGAGCTAGCTGACAATCTGTTCTTC	TRBV19	NA	TRBJ2-1	878	0.00969748	Pt-10	Pt-10-3	active	Not match	NA	NA	13	13	42	7.27823e-14
CASSIELADNLFF	TGTGCCAGTAGTATTGAGCTAGCTGACAATCTGTTCTTC	TRBV19	NA	TRBJ2-1	193	0.00335081	Pt-10	Pt-10-4	active	Not match	NA	NA	13	13	42	7.27823e-14
CASSIELADNLFF	TGTGCCAGTAGTATTGAGCTAGCTGACAATCTGTTCTTC	TRBV19	NA	TRBJ2-1	1877	0.0126419	Pt-10	Pt-10-6	active	Not match	NA	NA	13	13	42	7.27823e-14
CASSIELADNLFF	TGTGCCAGTAGTATTGAGCTAGCTGACAATCTGTTCTTC	TRBV19	NA	TRBJ2-1	726	0.00606597	Pt-10	Pt-10-7	active	Not match	NA	NA	13	13	42	7.27823e-14
CASSIELADNLFF	TGTGCCAGTAGTATTGAGCTAGCTGACAATCTGTTCTTC	TRBV19	NA	TRBJ2-1	2230	0.0121175	Pt-10	Pt-10-8	active	Not match	NA	NA	13	13	42	7.27823e-14
CASSIELADNLFF	TGTGCCAGTAGTATTGAGCTAGCTGACAATCTGTTCTTC	TRBV19	NA	TRBJ2-1	1	8.25341e-06	Pt-39	Pt-39-1	active	Not match	NA	NA	13	13	42	7.27823e-14
CASSSGLAGGQETQYF	TGTGCCAGCAGCTCGGGACTAGCGGGGGGGCAAGAGACCCAGTACTTC	TRBV11-1	TRBD2	TRBJ2-5	1	4.84337e-06	Pt-28	Pt-28-1	recovered	Not match	NA	NA	22	22	43	6.7853e-08
CASSLGLAGGQETQYF	TGTGCCAGCAGCTTAGGACTAGCGGGGGGTCAAGAGACCCAGTACTTC	TRBV11-2	TRBD2	TRBJ2-5	4	1.72986e-05	Pt-13	Pt-13-1	recovered	Not match	NA	NA	37	22	43	1.58625e-07
CASSTGLAGGQETQYF	TGTGCCAGCAGCACGGGACTAGCGGGGGGCCAAGAGACCCAGTACTTC	TRBV11-2	TRBD2	TRBJ2-5	1	8.17876e-06	Pt-32	Pt-32-1	recovered	Not match	NA	NA	22	22	43	2.94698e-08
CASSLGLAGTQETQYF	TGTGCCAGCAGCTTAGGACTAGCGGGGACCCAAGAGACCCAGTACTTC	TRBV11-3	TRBD2	TRBJ2-5	1	4.14828e-06	Pt-33	Pt-33-1	recovered	Match	ORF1ab	YLNTLTLAV	18	18	43	3.20381e-08
CASSLGLAGGRETQYF	TGTGCCAGCAGTCTGGGACTAGCGGGGGGGCGGGAGACCCAGTACTTC	TRBV12-3	TRBD2	TRBJ2-5	6	4.07722e-05	Pt-7	Pt-7-2	active	Not match	NA	NA	16	16	43	4.04333e-08
CASSPGLAGGQETQYF	TGTGCCAGCAGTCCCGGACTAGCGGGGGGACAAGAGACCCAGTACTTC	TRBV12-3	TRBD2	TRBJ2-5	10	4.14828e-05	Pt-33	Pt-33-1	recovered	Match	nucleocapsid phosphoprotein	LSPRWYFYY,SPRWYFYYL	22	22	43	1.35493e-07
CASSPGLAGGQETQYF	TGTGCCAGCAGTCCGGGACTAGCGGGGGGCCAAGAGACCCAGTACTTC	TRBV12-3	TRBD2	TRBJ2-5	5	2.07414e-05	Pt-33	Pt-33-1	recovered	Match	nucleocapsid phosphoprotein	LSPRWYFYY,SPRWYFYYL	22	22	43	1.35493e-07
CASSLGLAGGQETQYF	TGTGCCAGCAGTTTGGGACTAGCGGGGGGTCAAGAGACCCAGTACTTC	TRBV12-4	TRBD2	TRBJ2-5	3	1.45301e-05	Pt-28	Pt-28-1	recovered	Not match	NA	NA	37	22	43	1.58625e-07
CASSLGLAGGQETQYF	TGTGCCAGCAGTTTGGGGCTAGCGGGGGGCCAAGAGACCCAGTACTTC	TRBV27	TRBD2	TRBJ2-5	1	4.14828e-06	Pt-33	Pt-33-1	recovered	Not match	NA	NA	37	22	43	1.58625e-07
CASSLGLAGIQETQYF	TGTGCCAGCAGTCTTGGACTAGCGGGGATACAAGAGACCCAGTACTTC	TRBV27	TRBD2	TRBJ2-5	15	6.48696e-05	Pt-13	Pt-13-1	recovered	Not match	NA	NA	18	18	43	2.42592e-08
CASSFGLAGGQETQYF	TGCGCCAGCAGCTTTGGACTAGCGGGGGGGCAAGAGACCCAGTACTTC	TRBV5-1	TRBD2	TRBJ2-5	1	4.14828e-06	Pt-33	Pt-33-1	recovered	Not match	NA	NA	22	22	43	3.1728e-08
CASSLGDAGGQETQYF	TGCGCCAGCAGCTTGGGAGACGCGGGGGGACAGGAGACCCAGTACTTC	TRBV5-1	TRBD2	TRBJ2-5	1	6.27699e-06	Pt-35	Pt-35-1	recovered	Not match	NA	NA	13	13	43	1.08967e-09
CASSLGLAGGFETQYF	TGCGCCAGCAGCTTGGGACTAGCGGGGGGATTCGAGACCCAGTACTTC	TRBV5-1	TRBD2	TRBJ2-5	1	8.17876e-06	Pt-32	Pt-32-1	recovered	Not match	NA	NA	16	16	43	4.04911e-09
CASSLGLAGGQETQYF	TGCGCCAGCAGCCTGGGACTAGCGGGGGGGCAGGAGACCCAGTACTTC	TRBV5-1	TRBD2	TRBJ2-5	1	4.84337e-06	Pt-28	Pt-28-1	recovered	Not match	NA	NA	37	22	43	1.58625e-07
CASSLGLAGGQETQYF	TGCGCCAGCAGCTTGGGGCTAGCGGGAGGCCAAGAGACCCAGTACTTC	TRBV5-1	TRBD2	TRBJ2-5	1	1.27709e-05	Pt-5	Pt-5-4	active	Not match	NA	NA	37	22	43	1.58625e-07
CASSLGLAGGQETQYF	TGCGCCAGCAGCTTAGGGCTAGCGGGGGGTCAAGAGACCCAGTACTTC	TRBV5-1	TRBD2	TRBJ2-5	2	1.87161e-05	Pt-3	Pt-3-2	active	Not match	NA	NA	37	22	43	1.58625e-07
CASSLGLAGGMETQYF	TGTGCCAGCAGCTTGGGACTAGCGGGGGGGATGGAGACCCAGTACTTC	TRBV5-4	TRBD2	TRBJ2-5	6	2.59478e-05	Pt-13	Pt-13-1	recovered	Not match	NA	NA	16	16	43	1.62841e-09
CASSLGLAGGQETQYF	TGTGCCAGCAGCTTGGGACTAGCGGGGGGCCAAGAGACCCAGTACTTC	TRBV5-4	TRBD2	TRBJ2-5	1	6.79537e-06	Pt-7	Pt-7-2	active	Not match	NA	NA	37	22	43	1.58625e-07
CASSLGLAGGQETQYF	TGTGCCAGCAGCCTTGGACTAGCGGGAGGCCAAGAGACCCAGTACTTC	TRBV5-4	TRBD2	TRBJ2-5	7	4.54546e-05	Pt-20	Pt-20-1	active	Not match	NA	NA	37	22	43	1.58625e-07
CASSLGLAGNQETQYF	TGTGCCAGCAGCTTGGGACTAGCGGGGAACCAAGAGACCCAGTACTTC	TRBV5-4	TRBD2	TRBJ2-5	13	0.000121655	Pt-3	Pt-3-2	active	Not match	NA	NA	18	18	43	2.60582e-08
CASSLGLAGNQETQYF	TGTGCCAGCAGCTTGGGTCTAGCGGGGAACCAAGAGACCCAGTACTTC	TRBV5-4	TRBD2	TRBJ2-5	1	9.35804e-06	Pt-3	Pt-3-2	active	Not match	NA	NA	18	18	43	2.60582e-08
CASSLGLAGPQETQYF	TGTGCCAGCAGCTTGGGACTAGCGGGACCTCAAGAGACCCAGTACTTC	TRBV5-4	TRBD2	TRBJ2-5	2	1.89116e-05	Pt-8	Pt-8-2	active	Not match	NA	NA	18	18	43	4.70504e-08
CASSPGLAGGQETQYF	TGTGCCAGCAGCCCCGGACTAGCGGGGGGACAAGAGACCCAGTACTTC	TRBV5-4	TRBD2	TRBJ2-5	5	3.39768e-05	Pt-7	Pt-7-2	active	Match	nucleocapsid phosphoprotein	LSPRWYFYY,SPRWYFYYL	22	22	43	1.35493e-07
CASSSGLAGGQETQYF	TGTGCCAGCAGCTCCGGACTAGCGGGGGGTCAAGAGACCCAGTACTTC	TRBV5-5	TRBD2	TRBJ2-5	2	1.35907e-05	Pt-7	Pt-7-2	active	Not match	NA	NA	22	22	43	6.7853e-08
CASSLGLAGGSETQYF	TGTGCCAGCAGCTTGGGACTAGCGGGAGGGTCAGAGACCCAGTACTTC	TRBV5-6	TRBD2	TRBJ2-5	7	5.72513e-05	Pt-32	Pt-32-1	recovered	Not match	NA	NA	16	16	43	1.38485e-08
CASSLGLAGGSETQYF	TGTGCCAGCAGCTTGGGACTAGCGGGAGGGTCAGAGACTCAGTACTTC	TRBV5-6	TRBD2	TRBJ2-5	1	8.17876e-06	Pt-32	Pt-32-1	recovered	Not match	NA	NA	16	16	43	1.38485e-08
CASSQGLAGGQETQYF	TGTGCCAGCAGCCAAGGACTAGCGGGGGGGCAGGAGACCCAGTACTTC	TRBV6-1	TRBD2	TRBJ2-5	1	4.84337e-06	Pt-28	Pt-28-1	recovered	Not match	NA	NA	22	22	43	5.47507e-08
CASSLGLAGVQETQYF	TGTGCCAGCAGTTTGGGACTAGCGGGGGTCCAAGAGACCCAGTACTTC	TRBV6-3	TRBD2	TRBJ2-5	4	1.65931e-05	Pt-33	Pt-33-1	recovered	Match	ORF1ab	FLPRVFSAV	18	18	43	4.72897e-08
CASSEGLAGGQETQYF	TGTGCCAGCAGTGAAGGACTAGCGGGGGGCCAAGAGACCCAGTACTTC	TRBV6-5	TRBD2	TRBJ2-5	6	5.67349e-05	Pt-8	Pt-8-2	active	Not match	NA	NA	22	22	43	4.50155e-08
CASSAGLAGGQETQYF	TGTGCCAGCAGCGCGGGACTAGCGGGGGGGCAAGAGACCCAGTACTTC	TRBV7-2	TRBD2	TRBJ2-5	2	9.68673e-06	Pt-28	Pt-28-1	recovered	Not match	NA	NA	22	22	43	3.27947e-08
CASSLGLAGGQETQYF	TGTGCCAGCAGCTTAGGACTAGCGGGAGGTCAAGAGACCCAGTACTTC	TRBV7-2	TRBD2	TRBJ2-5	2	1.63575e-05	Pt-32	Pt-32-1	recovered	Not match	NA	NA	37	22	43	1.58625e-07
CASSSGLAGGQETQYF	TGTGCCAGCAGCTCGGGGCTAGCGGGGGGACAAGAGACCCAGTACTTC	TRBV7-2	TRBD2	TRBJ2-5	1	6.79537e-06	Pt-7	Pt-7-2	active	Not match	NA	NA	22	22	43	6.7853e-08
CASSLGLAGGQETQYF	TGTGCCAGCAGCTTAGGACTAGCGGGAGGTCAAGAGACCCAGTACTTT	TRBV7-6	TRBD2	TRBJ2-5	1	8.17876e-06	Pt-32	Pt-32-1	recovered	Not match	NA	NA	37	22	43	1.58625e-07
CASSLGLAGGQETQYF	TGTGCCAGCAGCTTAGGACTAGCGGGGGGCCAAGAGACCCAGTACTTC	TRBV7-6	TRBD2	TRBJ2-5	14	8.78779e-05	Pt-35	Pt-35-1	recovered	Not match	NA	NA	37	22	43	1.58625e-07
CASSLGSAGGQETQYF	TGTGCCAGCAGCTTAGGATCCGCGGGGGGCCAAGAGACCCAGTACTTC	TRBV7-6	TRBD2	TRBJ2-5	4	2.5108e-05	Pt-35	Pt-35-1	recovered	Not match	NA	NA	13	13	43	3.9914e-09
CASSLFLAGGQETQYF	TGTGCCAGCAGCTTGTTCCTAGCGGGGGGACAAGAGACCCAGTACTTC	TRBV7-7	TRBD2	TRBJ2-5	1	4.14828e-06	Pt-33	Pt-33-1	recovered	Not match	NA	NA	12	12	43	7.0387e-09
CASSLGLAGDQETQYF	TGTGCCAGCAGTCTGGGACTAGCGGGGGATCAAGAGACCCAGTACTTC	TRBV7-9	TRBD2	TRBJ2-5	2	8.29655e-06	Pt-33	Pt-33-1	recovered	Not match	NA	NA	18	18	43	3.99375e-08
CASSLGLAGGQETQYF	TGTGCCAGCAGCTTAGGACTAGCGGGGGGACAAGAGACCCAGTACTTC	TRBV7-9	TRBD2	TRBJ2-5	2	1.89116e-05	Pt-8	Pt-8-2	active	Not match	NA	NA	37	22	43	1.58625e-07
CSVELLPTGPLETSYNEQFF	TGCAGCGTTGAACTGCTACCGACCGGACCGTTGGAGACAAGCTACAATGAGCAGTTCTTC	TRBV29-1	NA	TRBJ2-1	1	8.78025e-06	Pt-2	Pt-2-3	active	Not match	NA	NA	12	12	45	2.07648e-17
CSVELLPTGPSETSYNEQFF	TGCAGCGTTGAACTCCTACCGACCGGACCGTCGGAGACAAGCTACAATGAGCAGTTCTTC	TRBV29-1	NA	TRBJ2-1	3	3.09307e-05	Pt-1	Pt-1-1	active	Not match	NA	NA	12	12	45	1.62825e-17
CSVELLPTGPSETSYNEQFF	TGCAGCGTTGAACTCCTACCGACCGGACCGTCGGAGACAAGCTACAATGAGCAGTTCTTC	TRBV29-1	NA	TRBJ2-1	1	1.19332e-05	Pt-1	Pt-1-3	active	Not match	NA	NA	12	12	45	1.62825e-17
CSVELLPTGPSETSYNEQFF	TGCAGCGTTGAACTCCTACCGACCGGACCGTCGGAGACAAGCTACAATGAGCAGTTCTTC	TRBV29-1	NA	TRBJ2-1	9396	0.0850686	Pt-2	Pt-2-1	active	Not match	NA	NA	12	12	45	1.62825e-17
CSVELLPTGPSETSYNEQFF	TGCAGCGTTGAACTCCTACCGACCGGACCGTCGGAGACAAGCTACAATGAGCAGTTCTTC	TRBV29-1	NA	TRBJ2-1	1	7.89971e-06	Pt-2	Pt-2-2	active	Not match	NA	NA	12	12	45	1.62825e-17
CSVELLPTGPSETSYNEQFF	TGCAGCGTTGAACTCCTACCGACCGGACCGTCGGAGACAAGCTACAATGAGCAGTTCTTC	TRBV29-1	NA	TRBJ2-1	5967	0.0523917	Pt-2	Pt-2-3	active	Not match	NA	NA	12	12	45	1.62825e-17
CSVELLPTGPSETSYNEQFF	TGCAGCGTTGAACTCCTACCGACCGGACCGTCGGAGACAAGCTACAATGAGCAGTTCTTC	TRBV29-1	NA	TRBJ2-1	1	6.79537e-06	Pt-7	Pt-7-2	active	Not match	NA	NA	12	12	45	1.62825e-17
CSVELLPTGPSETSYNEQFF	TGCAGCGTTGAACTCCTACCGACCGGACCGTCGGAGACAAGCTACAATGAGCAGTTCTTC	TRBV29-1	NA	TRBJ2-1	1	1.00088e-05	Pt-5	Pt-5-1	active	Not match	NA	NA	12	12	45	1.62825e-17
CSVELLPTGPSETSYNEQFF	TGCAGCGTTGAACTCCTACCGACCGGACCGTCGGAGACAAGCTACAATGAGCAGTTCTTC	TRBV29-1	NA	TRBJ2-1	102	0.000965342	Pt-41	Pt-41-1	active	Not match	NA	NA	12	12	45	1.62825e-17
CSVELLPTGPSETSYNEQFF	TGCAGCGTTGAACTCCTACCGACCGGACCGTCGGAGACAAGCTACAATGAGCAGTTCTTC	TRBV29-1	NA	TRBJ2-1	1	9.6724e-06	Pt-6	Pt-6-1	active	Not match	NA	NA	12	12	45	1.62825e-17
CSVELLPTGPSETSYNEQFF	TGCAGCGTTGAACTCCTACCGACCGGACCGTCGGAGACAAGCTACAATGAGCAGTTCTTC	TRBV29-1	NA	TRBJ2-1	6992	0.0654314	Pt-3	Pt-3-2	active	Not match	NA	NA	12	12	45	1.62825e-17
CSVELLPTGPSETSYNEQFF	TGCAGCGTTGAACTCCTACCGACCGGACCGTCGGAGACAAGCTACAATGAGCAGTTCTTC	TRBV29-1	NA	TRBJ2-1	1	5.19837e-06	Pt-34	Pt-34-1	recovered	Not match	NA	NA	12	12	45	1.62825e-17
CSVELLPTGPSETSYNEQFF	TGCAGCGTTGAACTCCTACCGACCGGACCGTCGGAGACAAGCTACAATGAGCAGTTCTTC	TRBV29-1	NA	TRBJ2-1	1	7.66342e-06	Pt-45	Pt-45-1	recovered	Not match	NA	NA	12	12	45	1.62825e-17
CASSQDLVVPDSLFSGANVLTF	TGCGCCAGCAGCCAAGATTTAGTTGTACCCGACAGCCTTTTCTCTGGGGCCAACGTCCTGACTTTC	TRBV4-2	TRBD1	TRBJ2-6	74	0.000417558	Pt-5	Pt-5-5	active	Not match	NA	NA	11	11	47	1.16265e-15
CASSQDLVVPDSLFSGANVLTF	TGCGCCAGCAGCCAAGATTTAGTTGTACCCGACAGCCTTTTCTCTGGGGCCAACGTCCTGACTTTC	TRBV4-2	TRBD1	TRBJ2-6	8	7.23962e-05	Pt-1	Pt-1-4	active	Not match	NA	NA	11	11	47	1.16265e-15
CASSQDLVVPDSLFSGANVLTF	TGCGCCAGCAGCCAAGATTTAGTTGTACCCGACAGCCTTTTCTCTGGGGCCAACGTCCTGACTTTC	TRBV4-2	TRBD1	TRBJ2-6	1	4.47365e-06	Pt-14	Pt-14-1	recovered	Not match	NA	NA	11	11	47	1.16265e-15
CASSQDLVVPDSLFSGANVLTF	TGCGCCAGCAGCCAAGATTTAGTTGTACCCGACAGCCTTTTCTCTGGGGCCAACGTCCTGACTTTC	TRBV4-2	TRBD1	TRBJ2-6	541	0.0074991	Pt-5	Pt-5-3	active	Not match	NA	NA	11	11	47	1.16265e-15
CASSQDLVVPDSLFSGANVLTF	TGCGCCAGCAGCCAAGATTTAGTTGTACCCGACAGCCTTTTCTCTGGGGCCAACGTCCTGACTTTC	TRBV4-2	TRBD1	TRBJ2-6	1335	0.00805289	Pt-5	Pt-5-7	active	Not match	NA	NA	11	11	47	1.16265e-15
CASSQDLVVPDSLFSGANVLTF	TGCGCCAGCAGCCAAGATTTAGTTGTACCCGACAGCCTTTTCTCTGGGGCCAACGTCCTGACTTTC	TRBV4-2	TRBD1	TRBJ2-6	3879	0.0198615	Pt-5	Pt-5-8	active	Not match	NA	NA	11	11	47	1.16265e-15
CASSQDLVVPDSLFSGANVLTF	TGCGCCAGCAGCCAAGATTTAGTTGTACCCGACAGCCTTTTCTCTGGGGCCAACGTCCTGACTTTC	TRBV4-2	TRBD1	TRBJ2-6	1	8.56942e-06	Pt-6	Pt-6-2	recovered	Not match	NA	NA	11	11	47	1.16265e-15
CASSQDLVVPDSLFSGANVLTF	TGCGCCAGCAGCCAAGATTTAGTTGTACCCGACAGCCTTTTCTCTGGGGCCAACGTCCTGACTTTC	TRBV4-3	TRBD1	TRBJ2-6	132	0.000595005	Pt-10	Pt-10-5	active	Not match	NA	NA	11	11	47	1.16265e-15
CASSQDLVVPDSLFSGANVLTF	TGCGCCAGCAGCCAAGATTTAGTTGTACCCGACAGCCTTTTCTCTGGGGCCAACGTCCTGACTTTC	TRBV4-3	TRBD1	TRBJ2-6	2512	0.0251421	Pt-5	Pt-5-1	active	Not match	NA	NA	11	11	47	1.16265e-15
CASSQDLVVPDSLFSGANVLTF	TGCGCCAGCAGCCAAGATTTAGTTGTACCCGACAGCCTTTTCTCTGGGGCCAACGTCCTGACTTTC	TRBV4-3	TRBD1	TRBJ2-6	7484	0.0594908	Pt-5	Pt-5-2	active	Not match	NA	NA	11	11	47	1.16265e-15
CASSQDLVVPDSLFSGANVLTF	TGCGCCAGCAGCCAAGATTTAGTTGTACCCGACAGCCTTTTCTCTGGGGCCAACGTCCTGACTTTC	TRBV4-3	TRBD1	TRBJ2-6	731	0.00933553	Pt-5	Pt-5-4	active	Not match	NA	NA	11	11	47	1.16265e-15
CASSQDLVVPDSLFSGANVLTF	TGCGCCAGCAGCCAAGATTTAGTTGTACCCGACAGCCTTTTCTCTGGGGCCAACGTCCTGACTTTC	TRBV4-3	TRBD1	TRBJ2-6	1065	0.00704799	Pt-5	Pt-5-6	active	Not match	NA	NA	11	11	47	1.16265e-15
CASSLGRARGDTQYF	TGTGCCAGCAGTTTAGGACGGGCGAGGGGAGATACGCAGTATTTT	TRBV27	TRBD1	TRBJ2-3	1524	0.00859943	Pt-5	Pt-5-5	active	Not match	NA	NA	11	11	49	2.62642e-09
CASSLGRARGDTQYF	TGTGCCAGCAGTTTAGGACGGGCGAGGGGAGATACGCAGTATTTT	TRBV27	TRBD1	TRBJ2-3	1	6.19659e-06	Pt-9	Pt-9-2	active	Not match	NA	NA	11	11	49	2.62642e-09
CASSLGRARGDTQYF	TGTGCCAGCAGTTTAGGACGGGCGAGGGGAGATACGCAGTATTTT	TRBV27	TRBD1	TRBJ2-3	1	9.04953e-06	Pt-1	Pt-1-4	active	Not match	NA	NA	11	11	49	2.62642e-09
CASSLGRARGDTQYF	TGTGCCAGCAGTTTAGGACGGGCGAGGGGAGATACGCAGTATTTT	TRBV27	TRBD1	TRBJ2-3	1067	0.00480962	Pt-10	Pt-10-5	active	Not match	NA	NA	11	11	49	2.62642e-09
CASSLGRARGDTQYF	TGTGCCAGCAGTTTAGGACGGGCGAGGGGAGATACGCAGTATTTT	TRBV27	TRBD1	TRBJ2-3	85	0.000653509	Pt-10	Pt-10-1	active	Not match	NA	NA	11	11	49	2.63e-09
CASSLGRARGDTQYF	TGTGCCAGCAGTTTAGGACGGGCGAGGGGAGATACGCAGTATTTT	TRBV27	TRBD1	TRBJ2-3	515	0.00339025	Pt-10	Pt-10-2	active	Not match	NA	NA	11	11	49	2.62642e-09
CASSLGRARGDTQYF	TGTGCCAGCAGTTTAGGACGGGCGAGGGGAGATACGCAGTATTTT	TRBV27	TRBD1	TRBJ2-3	281	0.00310363	Pt-10	Pt-10-3	active	Not match	NA	NA	11	11	49	2.62642e-09
CASSLGRARGDTQYF	TGTGCCAGCAGTTTAGGACGGGCGAGGGGAGATACGCAGTATTTT	TRBV27	TRBD1	TRBJ2-3	372	0.00645856	Pt-10	Pt-10-4	active	Not match	NA	NA	11	11	49	2.62642e-09
CASSLGRARGDTQYF	TGTGCCAGCAGTTTAGGACGGGCGAGGGGAGATACGCAGTATTTT	TRBV27	TRBD1	TRBJ2-3	255	0.00171746	Pt-10	Pt-10-6	active	Not match	NA	NA	11	11	49	2.62642e-09
CASSLGRARGDTQYF	TGTGCCAGCAGTTTAGGACGGGCGAGGGGAGATACGCAGTATTTT	TRBV27	TRBD1	TRBJ2-3	330	0.00275726	Pt-10	Pt-10-7	active	Not match	NA	NA	11	11	49	2.62642e-09
CASSLGRARGDTQYF	TGTGCCAGCAGTTTAGGACGGGCGAGGGGAGATACGCAGTATTTT	TRBV27	TRBD1	TRBJ2-3	338	0.00183664	Pt-10	Pt-10-8	active	Not match	NA	NA	11	11	49	2.62642e-09
CASSLGRARGDTQYF	TGTGCCAGCAGTTTAGGACGGGCGAGGGGAGATACGCAGTATTTT	TRBV27	TRBD1	TRBJ2-3	1	3.98375e-06	Pt-16	Pt-16-1	recovered	Not match	NA	NA	11	11	49	2.62642e-09
CASRPKAVSSYNSPLHF	TGTGCCAGCCGACCTAAAGCGGTTTCCTCCTATAATTCACCCCTCCACTTT	TRBV6-5	TRBD2	TRBJ1-6	83	0.00085575	Pt-1	Pt-1-1	active	Not match	NA	NA	11	11	50	4.90276e-11
CASRPKAVSSYNSPLHF	TGTGCCAGCCGACCTAAAGCGGTTTCCTCCTATAATTCACCCCTCCACTTT	TRBV6-5	TRBD2	TRBJ1-6	162	0.00146592	Pt-1	Pt-1-2	active	Not match	NA	NA	11	11	50	4.90276e-11
CASRPKAVSSYNSPLHF	TGTGCCAGCCGACCTAAAGCGGTTTCCTCCTATAATTCACCCCTCCACTTT	TRBV6-5	TRBD2	TRBJ1-6	129	0.00153938	Pt-1	Pt-1-3	active	Not match	NA	NA	11	11	50	4.90276e-11
CASRPKAVSSYNSPLHF	TGTGCCAGCCGACCTAAAGCGGTTTCCTCCTATAATTCACCCCTCCACTTT	TRBV6-5	TRBD2	TRBJ1-6	220	0.0019909	Pt-1	Pt-1-4	active	Not match	NA	NA	11	11	50	4.90276e-11
CASRPKAVSSYNSPLHF	TGTGCCAGCCGACCTAAAGCGGTTTCCTCCTATAATTCACCCCTCCACTTT	TRBV6-5	TRBD2	TRBJ1-6	1	8.56942e-06	Pt-6	Pt-6-2	recovered	Not match	NA	NA	11	11	50	4.90276e-11
CASRPKAVSSYNSPLHF	TGTGCCAGCCGACCTAAAGCGGTTTCCTCCTATAATTCACCCCTCCACTTT	TRBV6-5	TRBD2	TRBJ1-6	167	0.00126307	Pt-1	Pt-1-9	active	Not match	NA	NA	11	11	50	4.90276e-11
CASRPKAVSSYNSPLHF	TGTGCCAGCCGACCTAAAGCGGTTTCCTCCTATAATTCACCCCTCCACTTT	TRBV6-5	TRBD2	TRBJ1-6	4	2.63321e-05	Pt-10	Pt-10-2	active	Not match	NA	NA	11	11	50	4.90276e-11
CASRPKAVSSYNSPLHF	TGTGCCAGCCGACCTAAAGCGGTTTCCTCCTATAATTCACCCCTCCACTTT	TRBV6-5	TRBD2	TRBJ1-6	2	1.89283e-05	Pt-41	Pt-41-1	active	Not match	NA	NA	11	11	50	4.90276e-11
CASRPKAVSSYNSPLHF	TGTGCCAGCCGACCTAAAGCGGTTTCCTCCTATAATTCACCCCTCCACTTT	TRBV6-5	TRBD2	TRBJ1-6	7	6.61907e-05	Pt-8	Pt-8-2	active	Not match	NA	NA	11	11	50	4.90276e-11
CASRPKAVSSYNSPLHF	TGTGCCAGCCGACCTAAAGCGGTTTCCTCCTATAATTCACCCCTCCACTTT	TRBV6-5	TRBD2	TRBJ1-6	318	0.0016401	Pt-1	Pt-1-8	active	Not match	NA	NA	11	11	50	4.90276e-11
CASRPKAVSSYNSPPHF	TGTGCCAGCCGACCTAAAGCGGTTTCCTCCTATAATTCACCCCCCCACTTT	TRBV6-5	TRBD2	TRBJ1-6	1	9.45582e-06	Pt-8	Pt-8-2	active	Not match	NA	NA	11	11	50	3.1339e-22
CASRPKAVSSYNSPLHF	TGTGCCAGCCGACCTAAAGCGGTTTCCTCCTATAATTCACCCCTCCACTTT	TRBV6-6	TRBD2	TRBJ1-6	1	8.78025e-06	Pt-2	Pt-2-3	active	Not match	NA	NA	11	11	50	4.90276e-11
CASSLEWTGLNYEQYF	TGTGCCAGCAGCTTGGAGTGGACAGGGCTGAACTACGAGCAGTACTTC	TRBV5-6	TRBD1	TRBJ2-7	7	6.33467e-05	Pt-1	Pt-1-4	active	Not match	NA	NA	10	10	51	1.84476e-10
CASSLEWTGLNYEQYF	TGTGCCAGCAGCTTGGAGTGGACAGGGCTGAACTACGAGCAGTACTTC	TRBV5-6	TRBD1	TRBJ2-7	139	0.000626558	Pt-10	Pt-10-5	active	Not match	NA	NA	10	10	51	1.84476e-10
CASSLEWTGLNYEQYF	TGTGCCAGCAGCTTGGAGTGGACAGGGCTGAACTACGAGCAGTACTTC	TRBV5-6	TRBD1	TRBJ2-7	2587	0.0258928	Pt-5	Pt-5-1	active	Not match	NA	NA	10	10	51	1.84476e-10
CASSLEWTGLNYEQYF	TGTGCCAGCAGCTTGGAGTGGACAGGGCTGAACTACGAGCAGTACTTC	TRBV5-6	TRBD1	TRBJ2-7	5297	0.0421062	Pt-5	Pt-5-2	active	Not match	NA	NA	10	10	51	1.84476e-10
CASSLEWTGLNYEQYF	TGTGCCAGCAGCTTGGAGTGGACAGGGCTGAACTACGAGCAGTACTTC	TRBV5-6	TRBD1	TRBJ2-7	643	0.00891298	Pt-5	Pt-5-3	active	Not match	NA	NA	10	10	51	1.84476e-10
CASSLEWTGLNYEQYF	TGTGCCAGCAGCTTGGAGTGGACAGGGCTGAACTACGAGCAGTACTTC	TRBV5-6	TRBD1	TRBJ2-7	833	0.0106382	Pt-5	Pt-5-4	active	Not match	NA	NA	10	10	51	1.84476e-10
CASSLEWTGLNYEQYF	TGTGCCAGCAGCTTGGAGTGGACAGGGCTGAACTACGAGCAGTACTTC	TRBV5-6	TRBD1	TRBJ2-7	1298	0.00858994	Pt-5	Pt-5-6	active	Not match	NA	NA	10	10	51	1.84476e-10
CASSLEWTGLNYEQYF	TGTGCCAGCAGCTTGGAGTGGACAGGGCTGAACTACGAGCAGTACTTC	TRBV5-6	TRBD1	TRBJ2-7	1509	0.00910248	Pt-5	Pt-5-7	active	Not match	NA	NA	10	10	51	1.84476e-10
CASSLEWTGLNYEQYF	TGTGCCAGCAGCTTGGAGTGGACAGGGCTGAACTACGAGCAGTACTTC	TRBV5-6	TRBD1	TRBJ2-7	5473	0.0280233	Pt-5	Pt-5-8	active	Not match	NA	NA	10	10	51	1.84476e-10
CASSLEWTGLNYEQYF	TGTGCCAGCAGCTTGGAGTGGACAGGGCTGAACTACGAGCAGTACTTC	TRBV5-6	TRBD1	TRBJ2-7	1	8.56942e-06	Pt-6	Pt-6-2	recovered	Not match	NA	NA	10	10	51	1.84476e-10
CASSLEWTGLNYEQYF	TGTGCCAGCAGCTTGGAGTGGACAGGGCTGAACTACGAGCAGTACTTC	TRBV5-6	TRBD1	TRBJ2-7	3	2.65456e-05	Pt-23	Pt-23-1	active	Not match	NA	NA	10	10	51	1.84476e-10
CASSLGAGGQETQYF	TGTGCCAGCAGCTTGGGGGCCGGAGGGCAAGAGACCCAGTACTTC	TRBV11-1	TRBD2	TRBJ2-5	1	4.84337e-06	Pt-28	Pt-28-1	recovered	Match	ORF1ab	TVLSFCAFA,VLSFCAFAV	9	9	54	7.48171e-08
CASSLGAGGQETQYF	TGTGCCAGCAGCTTGGGGGCCGGAGGGCAAGAGACCCAGTACTTC	TRBV11-1	TRBD2	TRBJ2-5	1	4.84337e-06	Pt-28	Pt-28-1	recovered	Match	ORF1ab	TVLSFCAFA,VLSFCAFAV	9	9	54	7.48171e-08
CASSLLAGGQETQYF	TGTGCCAGCAGTTTACTAGCGGGGGGACAAGAGACCCAGTACTTC	TRBV12-3	TRBD2	TRBJ2-5	35	0.000256576	Pt-9	Pt-9-1	active	Match	ORF1ab	KLNVGDYFV	23	19	54	2.10813e-07
CASSPLAGGQETQYF	TGTGCCAGCTCACCTCTAGCGGGAGGGCAAGAGACCCAGTACTTC	TRBV18	TRBD2	TRBJ2-5	28	0.000233949	Pt-10	Pt-10-7	active	Match	ORF1ab	FLNGSCGSV	19	19	54	1.63706e-07
CASSFLAGGQETQYF	TGTGCCAGTAGTTTTCTAGCGGGGGGACAAGAGACCCAGTACTTC	TRBV19	TRBD2	TRBJ2-5	1	4.14828e-06	Pt-33	Pt-33-1	recovered	Not match	NA	NA	19	19	54	5.72849e-08
CASSQLAGGQETQYF	TGTGCCAGCAGCCAACTAGCGGGGGGGCAAGAGACCCAGTACTTC	TRBV19	TRBD2	TRBJ2-5	1	4.84337e-06	Pt-28	Pt-28-1	recovered	Not match	NA	NA	19	19	54	6.35695e-08
CASSFLAGGQETQYF	TGTGCCAGCAGTTTTCTAGCGGGGGGACAAGAGACCCAGTACTTC	TRBV27	TRBD2	TRBJ2-5	11	4.5631e-05	Pt-33	Pt-33-1	recovered	Not match	NA	NA	19	19	54	5.72849e-08
CASSGLAGGQETQYF	TGTGCCAGCAGTGGACTAGCGGGAGGCCAAGAGACCCAGTACTTC	TRBV27	TRBD2	TRBJ2-5	7	3.39036e-05	Pt-28	Pt-28-1	recovered	Not match	NA	NA	19	19	54	2.30854e-07
CASSGLAGGQETQYF	TGTGCCAGCAGTGGACTAGCGGGAGGCCAAGAGACCCAGTACTTC	TRBV27	TRBD2	TRBJ2-5	7	3.39036e-05	Pt-28	Pt-28-1	recovered	Not match	NA	NA	19	19	54	2.30854e-07
CASSLLAGGQETQYF	TGTGCCAGCAGTTTACTAGCGGGGGGGCAGGAGACCCAGTACTTC	TRBV27	TRBD2	TRBJ2-5	7	3.39036e-05	Pt-28	Pt-28-1	recovered	Match	ORF1ab	KLNVGDYFV	23	19	54	2.10813e-07
CASSLLAGGQETQYF	TGTGCCAGCAGTTTACTAGCGGGGGGGCAGGAGACCCAGTACTTC	TRBV27	TRBD2	TRBJ2-5	7	3.39036e-05	Pt-28	Pt-28-1	recovered	Match	ORF1ab	KLNVGDYFV	23	19	54	2.10813e-07
CASSLLAGGQETQYF	TGTGCCAGCAGTTTATTAGCGGGGGGCCAAGAGACCCAGTACTTC	TRBV27	TRBD2	TRBJ2-5	4	1.65931e-05	Pt-33	Pt-33-1	recovered	Match	ORF1ab	KLNVGDYFV	23	19	54	2.10813e-07
CASSLLAGGQETQYF	TGTGCCAGCAGTTTATTAGCGGGGGGCCAAGAGACCCAGTACTTC	TRBV27	TRBD2	TRBJ2-5	4	1.65931e-05	Pt-33	Pt-33-1	recovered	Match	ORF1ab	KLNVGDYFV	23	19	54	2.10813e-07
CASSQLAGGQETQYF	TGTGCCAGCAGCCAACTAGCGGGGGGCCAAGAGACCCAGTACTTC	TRBV27	TRBD2	TRBJ2-5	27	0.000112003	Pt-33	Pt-33-1	recovered	Not match	NA	NA	19	19	54	6.35695e-08
CASSLGAGGQETQYF	TGCGCCAGCAGCCTGGGTGCGGGGGGGCAAGAGACCCAGTACTTC	TRBV5-1	TRBD2	TRBJ2-5	1	6.82664e-06	Pt-38	Pt-38-1	recovered	Match	ORF1ab	TVLSFCAFA,VLSFCAFAV	9	9	54	7.48171e-08
CASSLLAGGQETQYF	TGCGCCAGCAGCTTGCTAGCGGGGGGGCAAGAGACCCAGTACTTC	TRBV5-1	TRBD2	TRBJ2-5	1	8.25341e-06	Pt-39	Pt-39-1	active	Match	ORF1ab	KLNVGDYFV	23	19	54	2.10813e-07
CASSALAGGQETQYF	TGTGCCAGCAGCGCCCTAGCGGGGGGGCAAGAGACCCAGTACTTC	TRBV5-4	TRBD2	TRBJ2-5	15	6.22241e-05	Pt-33	Pt-33-1	recovered	Not match	NA	NA	19	19	54	5.84519e-08
CASSRLAGGQETQYF	TGTGCCAGCAGCAGACTAGCGGGAGGCCAAGAGACCCAGTACTTC	TRBV5-4	TRBD2	TRBJ2-5	19	0.000119263	Pt-35	Pt-35-1	recovered	Match	membrane glycoprotein	SELVIGAVI,SELVIGAVIL	19	19	54	1.90179e-07
CASSLPAGGQETQYF	TGTGCCAGCAGCTTGCCAGCGGGGGGACAAGAGACCCAGTACTTC	TRBV5-5	TRBD2	TRBJ2-5	30	0.000247602	Pt-39	Pt-39-1	active	Not match	NA	NA	9	9	54	3.886e-08
CASSELAGGQETQYF	TGTGCCAGCAGTGAACTAGCGGGGGGGCAAGAGACCCAGTACTTC	TRBV6-1	TRBD2	TRBJ2-5	10	4.14828e-05	Pt-33	Pt-33-1	recovered	Match	ORF3a	SYFTSDYYQL,VLHSYFTSDY,YFTSDYYQLY	19	19	54	7.46589e-08
CASSELAGGQETQYF	TGTGCCAGCAGTGAACTAGCGGGGGGGCAAGAGACCCAGTACTTC	TRBV6-1	TRBD2	TRBJ2-5	8	5.46131e-05	Pt-38	Pt-38-1	recovered	Match	ORF3a	SYFTSDYYQL,VLHSYFTSDY,YFTSDYYQLY	19	19	54	7.46589e-08
CASSGLAGGQETQYF	TGTGCCAGCAGTGGACTAGCGGGGGGGCAAGAGACCCAGTACTTC	TRBV6-5	TRBD2	TRBJ2-5	4	3.2715e-05	Pt-32	Pt-32-1	recovered	Not match	NA	NA	19	19	54	2.30854e-07
CASSGLAGGQETQYF	TGTGCCAGCTCGGGACTAGCGGGGGGGCAAGAGACCCAGTACTTC	TRBV7-6	TRBD2	TRBJ2-5	16	0.000132055	Pt-39	Pt-39-1	active	Not match	NA	NA	19	19	54	2.30854e-07
CASSPLAGGQETQYF	TGTGCCAGCAGCCCACTAGCGGGAGGGCAAGAGACCCAGTACTTC	TRBV7-9	TRBD2	TRBJ2-5	3	1.45301e-05	Pt-28	Pt-28-1	recovered	Match	ORF1ab	FLNGSCGSV	19	19	54	1.63706e-07
CASSLGGSSGNTIYF	TGTGCCAGCAGCCTTGGGGGGAGCTCTGGAAACACCATATATTTT	TRBV11-3	TRBD1	TRBJ1-3	12	4.97793e-05	Pt-33	Pt-33-1	recovered	Not match	NA	NA	4	4	74	3.35771e-07
CASSLGTGSGNTIYF	TGTGCCAGCAGCTTAGGGACAGGGTCAGGAAACACCATATATTTT	TRBV11-3	TRBD1	TRBJ1-3	1	3.98375e-06	Pt-16	Pt-16-1	recovered	Not match	NA	NA	6	6	74	2.71585e-07
CASSLVGGSGNTIYF	TGTGCCAGCAGTTTGGTGGGGGGATCAGGAAACACCATATATTTT	TRBV12-3	TRBD1	TRBJ1-3	4	2.07935e-05	Pt-34	Pt-34-1	recovered	Not match	NA	NA	4	4	74	1.23151e-07
CASSLGLGSGNTIYF	TGTGCCAGCAGCTTAGGCCTGGGGTCAGGAAACACCATATATTTT	TRBV13	NA	TRBJ1-3	19	7.91077e-05	Pt-17	Pt-17-1	recovered	Match	ORF7b	AFLLFLVLI,FLAFLLFLV,FYLCFLAFL,FYLCFLAFLL,IDFYLCFLAF,IELSLIDFYL,LIDFYLCFL,LLFLVLIML,MIELSLIDFY,SLIDFYLCFL,YLCFLAFLL	6	6	74	7.35502e-08
CASSLGLGSGNTIYF	TGTGCCAGCAGCTTAGGCCTTGGGTCAGGAAACACCATATATTTT	TRBV13	NA	TRBJ1-3	1	4.16356e-06	Pt-17	Pt-17-1	recovered	Match	ORF7b	AFLLFLVLI,FLAFLLFLV,FYLCFLAFL,FYLCFLAFLL,IDFYLCFLAF,IELSLIDFYL,LIDFYLCFL,LLFLVLIML,MIELSLIDFY,SLIDFYLCFL,YLCFLAFLL	6	6	74	7.35502e-08
CASSLSGGSGNTIYF	TGTGCCAGCAGCCTCTCAGGGGGCTCTGGAAACACCATATATTTT	TRBV13	TRBD1	TRBJ1-3	2	9.68673e-06	Pt-28	Pt-28-1	recovered	Not match	NA	NA	4	4	74	1.4721e-07
CASSLGGGSGNTIYF	TGTGCCAGCAGTTTGGGGGGGGGCTCTGGAAACACCATATATTTT	TRBV28	TRBD1	TRBJ1-3	1	4.14828e-06	Pt-33	Pt-33-1	recovered	Not match	NA	NA	10	6	74	4.11005e-07
CASSLGGGSGNTIYF	TGCGCCAGCAGCTTGGGAGGCGGCTCTGGAAACACCATATATTTT	TRBV5-1	NA	TRBJ1-3	3	1.24448e-05	Pt-33	Pt-33-1	recovered	Not match	NA	NA	10	6	74	4.11005e-07
CASSLGGTSGNTIYF	TGTGCCAGCAGCTTGGGCGGTACCTCTGGAAACACCATATATTTT	TRBV5-5	NA	TRBJ1-3	4	3.74322e-05	Pt-3	Pt-3-2	active	Not match	NA	NA	4	4	74	1.20223e-07
CASSLGGGSGNTIYF	TGTGCCAGCAGCTTAGGGGGGGGCTCTGGAAACACCATATATTTT	TRBV7-2	TRBD1	TRBJ1-3	1	4.14828e-06	Pt-33	Pt-33-1	recovered	Not match	NA	NA	10	6	74	4.11005e-07
CASSLGQGSGNTIYF	TGTGCCAGCAGCTTAGGACAGGGCTCTGGAAACACCATATATTTT	TRBV7-6	NA	TRBJ1-3	1	6.27699e-06	Pt-35	Pt-35-1	recovered	Not match	NA	NA	6	6	74	5.0515e-07
CASSLGGLAGTDTQYF	TGCGCCAGCAGCTTGGGAGGCCTAGCGGGCACAGATACGCAGTATTTT	TRBV5-1	TRBD2	TRBJ2-3	4	1.65931e-05	Pt-33	Pt-33-1	recovered	Not match	NA	NA	4	3	88	1.39637e-07
CASSLGGLAGTDTQYF	TGTGCCAGCAGCTTGGGGGGACTAGCGGGGACAGATACGCAGTATTTT	TRBV5-4	TRBD2	TRBJ2-3	5	2.69167e-05	Pt-27	Pt-27-1	recovered	Not match	NA	NA	4	3	88	1.39637e-07
CASSLAGLAGTDTQYF	TGTGCCAGCAGCTTAGCGGGACTAGCGGGCACAGATACGCAGTATTTT	TRBV7-2	NA	TRBJ2-3	10	0.000100088	Pt-5	Pt-5-1	active	Not match	NA	NA	3	3	88	1.23176e-07
CASSLSGLAGTDTQYF	TGTGCCAGCAGCTTATCAGGACTAGCGGGCACAGATACGCAGTATTTT	TRBV7-2	TRBD2	TRBJ2-3	7	4.35248e-05	Pt-21	Pt-21-1	active	Not match	NA	NA	3	3	88	7.72893e-08
CASSLGPLAGTDTQYF	TGTGCCAGCAGCTTGGGCCCCCTGGCGGGGACAGATACGCAGTATTTT	TRBV7-6	TRBD1	TRBJ2-3	19	7.83453e-05	Pt-26	Pt-26-1	recovered	Not match	NA	NA	2	2	88	2.06583e-08
